# Supplementary material for: Cryptic Genes for Interbacterial Antagonism Distinguish Rickettsia Species Infecting Blacklegged Ticks From Other Rickettsia Pathogens
Source: Front Cell Infect Microbiol. 2022 May 3;12:880813. doi: 10.3389/fcimb.2022.880813 (PMC9111745; doi:10.3389/fcimb.2022.880813)
Supplement: Supplementary Table 3 — Evidence for CRCT/CRCA modules in the Stylophora pistillata genome assembly. [file Table_3.xlsx]

## Sheet: PFX12132
Description	Scientific Name	Max Score	Total Score	Query Cover	E value	Per. ident	Acc. Len	Accession	Sm			14515.2	R1		6008.77	A1		12417.5	B1	12516	E3	9536.49	P1
Stomatin-like protein 2, mitochondrial [Stylophora pistillata]	Stylophora pistillata	1467	1467	1	0	100	717	PFX12132.1	146700	E1		13841.5	R4		3232.81	A2		10422.2	B2	9447.84	E4	8827.17	P2
stomatin-like protein 2, mitochondrial [Stylophora pistillata]	Stylophora pistillata	763	763	0.67	0	82.72	480	XP_022810631.1	42287.3	E2		13616.2	R3		2545.17	A4		10100.3	B6	9075	E24	7325.98	P6
paraslipin [Rickettsiaceae bacterium]	Rickettsiaceae bacterium	474	474	0.39	5e-163	78.52	308	MBP9778440.1	14515.2	R1		13441.9	R2		2443.02	A5		10026.2	B3	9075	E28	7131.8	P34
paraslipin [Rickettsiales bacterium]	Rickettsiales bacterium	452	452	0.39	1e-154	78.52	308	MBN8523472.1	13841.5	R4		13316.6	R6		2403.74	A3		9856.95	B5	9075	E30	7099.09	P12
paraslipin [Rickettsiales bacterium]	Rickettsiales bacterium	456	456	0.4	5e-156	74.65	310	MBN8511889.1	13616.2	R3		13157.5	R5		2368.59	A6		9693.79	B4	9050	E25	7090.91	P9
paraslipin [Rickettsiales bacterium]	Rickettsiales bacterium	459	459	0.39	3e-157	75.09	310	RTK92116.1	13441.9	R2		12917	R7		2261.1	A10		9360	B7	9050	E26	7067.53	P3
paraslipin [Rickettsiaceae bacterium]	Rickettsiaceae bacterium	451	451	0.39	4e-154	75.71	314	NRB11333.1	13316.6	R6		12825.5	R9		2247.98	A7		9315.85	B8	9050	E34	7046.3	P7
paraslipin [Rickettsiaceae bacterium]	Rickettsiaceae bacterium	452	452	0.39	2e-154	74.64	312	RYE05860.1	13157.5	R5		12796.8	R10		2247.17	A13		9291.34	B9	9040.01	E95	7042.46	P13
paraslipin [Rickettsia rickettsii]	Rickettsia rickettsii	448	448	0.39	8e-153	73.93	312	WP_012150653.1	12917	R7		12705.6	R14		2224.6	A14		9217.79	B12	8987.76	E17	7038.99	P25
paraslipin [Rickettsia philipii]	Rickettsia philipii	447	447	0.39	1e-152	73.57	312	WP_014364597.1	12825.5	R9		13313.4			2798.29			9970.19		9436.66		7520.67
paraslipin [Rickettsia endosymbiont of Proechinophthirus fluctus]	Rickettsia endosymbiont of Proechinophthirus fluctus	446	446	0.39	4e-152	73.57	312	WP_062811371.1	12796.8	R10
MULTISPECIES: paraslipin [spotted fever group]	spotted fever group	445	445	0.39	1e-151	73.21	312	WP_004996064.1	12705.6	R14
paraslipin [Rickettsia honei]	Rickettsia honei	444	444	0.39	4e-151	73.21	312	WP_016916641.1	12677	R20
paraslipin [Rickettsia tamurae]	Rickettsia tamurae	447	447	0.39	1e-152	72.63	311	WP_032139563.1	12661.6	R8
MULTISPECIES: paraslipin [spotted fever group]	spotted fever group	443	443	0.39	4e-151	73.21	311	WP_014014149.1	12648.5	R21
MULTISPECIES: paraslipin [Rickettsia]	Rickettsia	446	446	0.39	7e-152	72.63	311	WP_023508058.1	12633.3	R12
paraslipin [Rickettsia raoultii]	Rickettsia raoultii	444	444	0.39	2e-151	72.86	311	WP_064463464.1	12616.4	R15
Membrane protease subunit, stomatin/prohibitin-like protein [Rickettsia massiliae MTU5]	Rickettsia massiliae MTU5	443	443	0.39	5e-151	72.86	312	ABV84686.1	12588	R25
MULTISPECIES: paraslipin [spotted fever group]	spotted fever group	443	443	0.39	6e-151	72.86	311	WP_014365972.1	12588	R26
paraslipin [Rickettsia akari]	Rickettsia akari	444	444	0.39	4e-151	72.63	311	WP_012149425.1	12576.6	R16
paraslipin [Rickettsia australis]	Rickettsia australis	446	446	0.39	5e-152	72.28	311	WP_014412920.1	12572.4	R11
paraslipin [Rickettsia montanensis]	Rickettsia montanensis	442	442	0.39	1e-150	72.86	311	WP_014410143.1	12559.6	R28
paraslipin [Rickettsia argasii]	Rickettsia argasii	442	442	0.39	2e-150	72.86	311	WP_045805443.1	12559.6	R31
MULTISPECIES: paraslipin [spotted fever group]	spotted fever group	445	445	0.39	9e-152	72.28	308	WP_008580068.1	12544.2	R13
MULTISPECIES: paraslipin [unclassified Rickettsia]	unclassified Rickettsia	444	444	0.39	4e-151	72.28	311	WP_016948379.1	12516	R18
conserved hypothetical protein [Ixodes scapularis]	Ixodes scapularis	444	444	0.39	4e-149	72.28	295	EEC02076.1	12516	E3
paraslipin [Candidatus Rickettsia colombianensi]	Candidatus Rickettsia colombianensi	443	443	0.39	5e-151	72.28	311	WP_121542826.1	12487.8	R23
paraslipin [Rickettsia endosymbiont of Culicoides newsteadi]	Rickettsia endosymbiont of Culicoides newsteadi	439	439	0.39	5e-149	72.86	323	WP_094648838.1	12474.4	R35
paraslipin [Rickettsia asiatica]	Rickettsia asiatica	444	444	0.39	4e-151	71.93	310	WP_147142647.1	12455.4	R17
stomatin-like protein 2 [Rickettsia bellii str. RML An4]	Rickettsia bellii str. RML An4	443	443	0.39	4e-151	71.93	293	KJV89620.1	12427.3	R19
MULTISPECIES: paraslipin [spotted fever group]	spotted fever group	443	443	0.39	4e-151	71.93	311	WP_010423399.1	12427.3	R22
paraslipin [Rickettsia sp. TH2014]	Rickettsia sp. TH2014	443	443	0.39	5e-151	71.93	311	WP_218460352.1	12427.3	R24
paraslipin [Candidatus Cardinium hertigii]	Candidatus Cardinium hertigii	437	437	0.39	6e-146	72.86	320	WP_123663253.1	12417.5	B1
paraslipin [Rickettsia canadensis]	Rickettsia canadensis	441	441	0.4	3e-150	70.34	311	WP_014364052.1	12408	R32
paraslipin [Rickettsia bellii]	Rickettsia bellii	442	442	0.39	1e-150	71.93	311	WP_011477384.1	12399.3	R29
paraslipin [Rickettsia prowazekii]	Rickettsia prowazekii	442	442	0.39	1e-150	71.93	311	WP_004597449.1	12399.3	R30
paraslipin [Rickettsia asembonensis]	Rickettsia asembonensis	442	442	0.39	1e-150	71.58	311	WP_041077915.1	12339	R27
paraslipin [Rickettsia typhi]	Rickettsia typhi	437	437	0.39	1e-148	72.14	311	WP_011190783.1	12294.8	R36
paraslipin [Rickettsia canadensis]	Rickettsia canadensis	441	441	0.39	4e-150	71.23	311	WP_012148893.1	12250.8	R33
paraslipin [Rickettsia felis]	Rickettsia felis	439	439	0.39	2e-149	71.23	311	WP_011270865.1	12195.3	R34
paraslipin [Rickettsiales bacterium]	Rickettsiales bacterium	420	420	0.39	1e-141	70.77	321	MBN67270.1	11592.1	R50
SPFH/Band 7/PHB domain protein [Rickettsia sp.]	Rickettsia sp.	425	425	0.4	7e-144	67.82	310	MBF8247037.1	11529.4	R38
paraslipin [Orientia tsutsugamushi]	Orientia tsutsugamushi	426	426	0.38	3e-144	71.22	316	WP_011945063.1	11529.1	R37
paraslipin [Orientia tsutsugamushi]	Orientia tsutsugamushi	422	422	0.38	7e-143	70.5	315	WP_181375004.1	11305.4	R39
paraslipin [Orientia tsutsugamushi]	Orientia tsutsugamushi	422	422	0.38	8e-143	70.5	319	WP_109489757.1	11305.4	R40
paraslipin [Orientia tsutsugamushi]	Orientia tsutsugamushi	422	422	0.38	8e-143	70.5	315	WP_108883954.1	11305.4	R41
stomatin-like protein 2 [Orientia tsutsugamushi str. TA716]	Orientia tsutsugamushi str. TA716	422	422	0.38	8e-143	70.5	319	KJV76257.1	11305.4	R42
paraslipin [Orientia tsutsugamushi]	Orientia tsutsugamushi	422	422	0.38	9e-143	70.5	316	WP_045914086.1	11305.4	R43
stomatin 2 [Orientia tsutsugamushi]	Orientia tsutsugamushi	422	422	0.38	1e-142	70.5	319	SPM45312.1	11305.4	R44
paraslipin [Orientia tsutsugamushi]	Orientia tsutsugamushi	422	422	0.38	1e-142	70.5	315	WP_196296201.1	11305.4	R45
stomatin-like protein 2 [Orientia tsutsugamushi str. Karp]	Orientia tsutsugamushi str. Karp	422	422	0.38	1e-142	70.5	319	KJV56932.1	11305.4	R46
stomatin 2 [Orientia tsutsugamushi]	Orientia tsutsugamushi	422	422	0.38	1e-142	70.5	319	SPR06975.1	11305.4	R47
paraslipin [Orientia tsutsugamushi]	Orientia tsutsugamushi	422	422	0.38	1e-142	70.5	315	WP_162563021.1	11305.4	R48
stomatin-like protein 2 [Orientia tsutsugamushi str. Kato PP]	Orientia tsutsugamushi str. Kato PP	422	422	0.38	1e-142	70.5	319	KJV52315.1	11305.4	R49
paraslipin [Orientia chuto]	Orientia chuto	414	414	0.4	1e-139	67.47	313	WP_045796886.1	11173	R52
paraslipin [Rickettsia endosymbiont of Cardiosporidium cionae]	Rickettsia endosymbiont of Cardiosporidium cionae	417	417	0.39	7e-141	68.57	309	WP_194966662.1	11151.5	R51
Stomatin 2 [Rickettsiales bacterium Ac37b]	Rickettsiales bacterium Ac37b	409	409	0.39	1e-137	68.93	323	AIL64719.1	10995	R53
paraslipin [Rickettsiales bacterium]	Rickettsiales bacterium	402	402	0.39	7e-135	67.86	316	MAR57113.1	10639.1	R55
paraslipin [Nitrospinae bacterium]	Nitrospinae bacterium	400	400	0.41	2e-131	63.55	317	MBF0171781.1	10422.2	B2
paraslipin [Rickettsiales bacterium]	Rickettsiales bacterium	404	404	0.39	9e-136	65.62	308	PCJ29598.1	10339.1	R54
paraslipin [Sphaerospermopsis sp. SIO1G2]	Sphaerospermopsis sp. SIO1G2	391	391	0.4	8e-128	64.58	320	NET71330.1	10100.3	B6
paraslipin [Sphingobacteriia bacterium]	Sphingobacteriia bacterium	401	401	0.39	3e-131	64.11	339	MBN8828262.1	10026.2	B3
paraslipin [Nitrospinae bacterium]	Nitrospinae bacterium	391	391	0.39	6e-128	64.64	308	MBI4829094.1	9856.95	B5
Uncharacterized protein C16G5.07c [Candidatus Jidaibacter acanthamoeba]	Candidatus Jidaibacter acanthamoeba	391	391	0.39	9e-131	63.93	312	KIE04573.1	9748.69	R56
paraslipin [Candidatus Jidaibacter acanthamoeba]	Candidatus Jidaibacter acanthamoeba	391	391	0.39	1e-130	63.93	310	WP_039458209.1	9748.69	R57
paraslipin [Nitrospinae bacterium CG11_big_fil_rev_8_21_14_0_20_45_15]	Nitrospinae bacterium CG11_big_fil_rev_8_21_14_0_20_45_15	391	391	0.39	5e-128	63.57	316	PIQ99718.1	9693.79	B4
paraslipin [Rickettsiales endosymbiont of Peranema trichophorum]	Rickettsiales endosymbiont of Peranema trichophorum	385	385	0.4	2e-128	62.02	309	WP_130122117.1	9551.08	R58
paraslipin [Deltaproteobacteria bacterium]	Deltaproteobacteria bacterium	389	389	0.39	4e-127	62.86	312	MBT5794765.1	9536.49	P1
hypothetical protein TRIADDRAFT_34514 [Trichoplax adhaerens]	Trichoplax adhaerens	383	383	0.4	8e-125	61.67	314	XP_002118640.1	9447.84	E4
paraslipin [Nitrospinae bacterium]	Nitrospinae bacterium	384	384	0.39	5e-125	62.5	312	MBC8283923.1	9360	B7
SPFH/Band 7/PHB domain protein [Rickettsiales endosymbiont of Trichoplax sp. H2]	Rickettsiales endosymbiont of Trichoplax sp. H2	381	381	0.4	1e-126	61.32	314	WP_154511277.1	9345.17	R59
paraslipin [Nitrospina sp.]	Nitrospina sp.	380	380	0.39	7e-124	62.86	310	TDJ61161.1	9315.85	B8
paraslipin [Nitrospina sp.]	Nitrospina sp.	379	379	0.39	5e-123	62.86	315	TDJ51985.1	9291.34	B9
paraslipin [Candidatus Nitronauta litoralis]	Candidatus Nitronauta litoralis	376	376	0.39	8e-122	62.86	322	QPJ60637.1	9217.79	B12
paraslipin [Rickettsiales bacterium]	Rickettsiales bacterium	377	377	0.39	2e-125	61.97	311	NRA73323.1	9111.45	R61
hypothetical protein ES319_D12G271500v1 [Gossypium barbadense]	Gossypium barbadense	363	363	0.5	5e-116	50	405	KAB2001021.1	9075	E24
hypothetical protein ES288_A12G277500v1 [Gossypium darwinii]	Gossypium darwinii	363	363	0.5	8e-116	50	405	TYG91627.1	9075	E28
PREDICTED: stomatin-like protein 2, mitochondrial [Gossypium raimondii]	Gossypium raimondii	363	363	0.5	1e-115	50	405	XP_012439924.1	9075	E30
hypothetical protein [Gossypium armourianum]	Gossypium armourianum	362	362	0.5	6e-116	50	375	MBA0835275.1	9050	E25
hypothetical protein [Gossypium trilobum]	Gossypium trilobum	362	362	0.5	7e-116	50	375	MBA0773562.1	9050	E26
hypothetical protein [Gossypium aridum]	Gossypium aridum	362	362	0.5	2e-115	50	405	MBA0689851.1	9050	E34
SPFH/Band 7/PHB domain protein [Candidatus Aquarickettsia rohweri]	Candidatus Aquarickettsia rohweri	379	379	0.39	7e-126	61.19	312	WP_126044208.1	9044.49	R60
hypothetical protein HHK36_029296 [Tetracentron sinense]	Tetracentron sinense	359	359	0.49	5e-114	51.39	426	KAF8379847.1	9040.01	E95
unnamed protein product [Microthlaspi erraticum]	Microthlaspi erraticum	365	365	0.48	1e-116	51.3	407	CAA7039689.1	8987.76	E17
PREDICTED: stomatin-like protein 2, mitochondrial [Gossypium arboreum]	Gossypium arboreum	361	361	0.5	5e-115	49.72	405	XP_017646877.1	8974.46	E47
hypothetical protein CXB51_033242 [Gossypium anomalum]	Gossypium anomalum	361	361	0.5	6e-115	49.72	405	KAG8476400.1	8974.46	E52
hypothetical protein [Gossypium davidsonii]	Gossypium davidsonii	360	360	0.5	3e-115	49.72	375	MBA0621770.1	8949.6	E40
hypothetical protein ES319_A12G256300v1 [Gossypium barbadense]	Gossypium barbadense	359	359	0.5	3e-114	49.45	405	KAB2054471.1	8876.27	E82
stomatin-like protein 2, mitochondrial [Capsella rubella]	Capsella rubella	360	360	0.48	1e-114	51.3	408	XP_006283844.1	8864.64	E63
paraslipin [Candidatus Midichloria mitochondrii]	Candidatus Midichloria mitochondrii	376	376	0.38	7e-125	62.01	304	WP_013951387.1	8859.99	R62
paraslipin [Proteobacteria bacterium]	Proteobacteria bacterium	380	380	0.38	4e-123	61.13	344	NBO18193.1	8827.17	P2
stomatin-like protein 2, mitochondrial [Hibiscus syriacus]	Hibiscus syriacus	364	364	0.47	3e-116	51.59	411	XP_038991216.1	8826.02	E22
unnamed protein product [Arabis nemorensis]	Arabis nemorensis	359	359	0.48	3e-114	51.16	406	VVB11335.1	8815.89	E79
stomatin-like protein 2, mitochondrial [Eutrema salsugineum]	Eutrema salsugineum	360	360	0.48	1e-114	51.01	407	XP_024005723.1	8814.53	E68
hypothetical protein EUTSA_v10025217mg [Eutrema salsugineum]	Eutrema salsugineum	360	360	0.48	6e-114	51.01	441	ESQ54514.1	8814.53	E98
TPA: paraslipin [Nitrospina sp.]	Nitrospina sp.	378	378	0.38	6e-123	61.29	314	HBP11140.1	8803.7	B10
TPA: paraslipin [Nitrospina sp.]	Nitrospina sp.	377	377	0.38	2e-122	61.29	314	HCK68203.1	8780.41	B11
hypothetical protein E1A91_D12G278100v1 [Gossypium mustelinum]	Gossypium mustelinum	361	361	0.47	4e-115	51.33	405	TYI52861.1	8709.16	E42
hypothetical protein TSUD_303130 [Trifolium subterraneum]	Trifolium subterraneum	361	361	0.47	7e-115	51.32	409	GAU48699.1	8707.46	E55
stomatin-like protein 2, mitochondrial [Gossypium hirsutum]	Gossypium hirsutum	363	363	0.47	8e-116	51.02	405	XP_016701341.2	8704.52	E27
stomatin-like protein 2, mitochondrial [Hibiscus syriacus]	Hibiscus syriacus	360	360	0.47	1e-114	51.33	415	XP_038995949.1	8685.04	E66
paraslipin [Nitrospinae bacterium]	Nitrospinae bacterium	367	367	0.39	1e-118	60.36	311	MBF0291817.1	8639.33	B14
Stomatin-like protein [Actinidia chinensis var. chinensis]	Actinidia chinensis var. chinensis	362	362	0.43	2e-115	55.31	410	PSS32275.1	8609.55	E35
hypothetical protein BUALT_Bualt06G0140300 [Buddleja alternifolia]	Buddleja alternifolia	362	362	0.45	2e-115	52.76	419	KAG8381618.1	8594.6	E37
stomatin-like protein 2, mitochondrial [Eutrema salsugineum]	Eutrema salsugineum	361	361	0.42	1e-115	56.62	367	XP_006401628.2	8584.72	E31
Band 7 domain [Arabidopsis thaliana x Arabidopsis arenosa]	Arabidopsis thaliana x Arabidopsis arenosa	369	369	0.39	5e-118	59.64	404	KAG7534162.1	8582.79	E7
PREDICTED: stomatin-like protein 2, mitochondrial [Camelina sativa]	Camelina sativa	360	360	0.46	9e-115	51.74	409	XP_010448111.1	8568.14	E61
stomatin-like protein 2, mitochondrial [Arabidopsis lyrata subsp. lyrata]	Arabidopsis lyrata subsp. lyrata	368	368	0.39	1e-117	59.64	404	XP_002866018.1	8559.53	E8
unnamed protein product [Ananas comosus var. bracteatus]	Ananas comosus var. bracteatus	361	361	0.43	2e-115	54.84	361	CAD1840921.1	8512.81	E33
hypothetical protein F0562_026806 [Nyssa sinensis]	Nyssa sinensis	360	360	0.46	3e-114	51.33	427	KAA8540114.1	8500.25	E78
PREDICTED: stomatin-like protein 2, mitochondrial [Camelina sativa]	Camelina sativa	360	360	0.46	1e-114	51.3	410	XP_010433349.1	8495.28	E65
unnamed protein product [Arabidopsis thaliana]	Arabidopsis thaliana	367	367	0.39	2e-117	59.29	401	CAA0409690.1	8486.18	E9
Band 7 domain [Arabidopsis thaliana x Arabidopsis arenosa]	Arabidopsis thaliana x Arabidopsis arenosa	367	367	0.39	2e-117	59.29	401	KAG7606013.1	8486.18	E10
SPFH/Band 7/PHB domain-containing membrane-associated protein family [Arabidopsis thaliana]	Arabidopsis thaliana	367	367	0.39	3e-117	59.29	401	NP_200221.1	8486.18	E11
hypothetical protein CMV_008615 [Castanea mollissima]	Castanea mollissima	373	373	0.39	5e-120	58.21	384	KAF3967391.1	8467.81	E5
SPFH/Band 7/PHB domain-containingmembrane-associated protein family [Striga asiatica]	Striga asiatica	364	364	0.39	6e-117	59.64	362	GER30141.1	8466.49	E14
PREDICTED: stomatin-like protein 2, mitochondrial [Camelina sativa]	Camelina sativa	361	361	0.46	6e-115	50.86	410	XP_010438593.1	8445.81	E50
hypothetical protein COCSUDRAFT_52284 [Coccomyxa subellipsoidea C-169]	Coccomyxa subellipsoidea C-169	363	363	0.39	3e-115	59.64	444	XP_005650800.1	8443.23	E39
stomatin-like protein 2, mitochondrial [Quercus lobata]	Quercus lobata	371	371	0.39	3e-119	58.21	378	XP_030948724.1	8422.4	E6
TPA: paraslipin [Nitrospinaceae bacterium]	Nitrospinaceae bacterium	370	370	0.38	1e-119	59.86	314	HIE42765.1	8416.32	B13
SPFH/Band 7/PHB domain-containing membrane-associated protein family [Actinidia rufa]	Actinidia rufa	367	367	0.41	3e-117	55.67	414	GFZ16007.1	8376.66	E12
Stomatin-like protein [Actinidia chinensis var. chinensis]	Actinidia chinensis var. chinensis	366	366	0.41	6e-117	55.67	414	PSS04516.1	8353.84	E15
stomatin 2 [Chlamydiae bacterium RIFCSPHIGHO2_01_FULL_44_39]	Chlamydiae bacterium RIFCSPHIGHO2_01_FULL_44_39	362	362	0.4	2e-116	57.64	317	OGN56797.1	8346.27	B15
hypothetical protein N665_0036s0091 [Sinapis alba]	Sinapis alba	360	360	0.39	8e-115	59.29	398	KAF8114565.1	8324.32	E56
hypothetical protein KFL_002380140 [Klebsormidium nitens]	Klebsormidium nitens	366	366	0.39	1e-115	58.3	493	GAQ85502.1	8321.74	E29
Band 7 protein [Corchorus capsularis]	Corchorus capsularis	359	359	0.39	1e-114	59.36	382	OMO64105.1	8310.99	E67
stomatin 2, mitochondrial [Olea europaea subsp. europaea]	Olea europaea subsp. europaea	364	364	0.41	3e-116	55.63	397	CAA2965803.1	8302.22	E20
stomatin-like protein 2, mitochondrial [Olea europaea var. sylvestris]	Olea europaea var. sylvestris	364	364	0.41	3e-116	55.63	397	XP_022844550.1	8302.22	E21
stomatin-like protein 2, mitochondrial [Gossypium hirsutum]	Gossypium hirsutum	361	361	0.39	5e-115	58.93	409	XP_016695832.1	8296.75	E43
hypothetical protein ES319_D08G127700v1 [Gossypium barbadense]	Gossypium barbadense	361	361	0.39	5e-115	58.93	409	KAB2016967.1	8296.75	E45
hypothetical protein ES332_D08G133800v1 [Gossypium tomentosum]	Gossypium tomentosum	361	361	0.39	6e-115	58.93	406	TYH58137.1	8296.75	E48
hypothetical protein RHGRI_008783 [Rhododendron griersonianum]	Rhododendron griersonianum	365	365	0.39	2e-116	58.21	421	KAG5558948.1	8286.19	E18
stomatin-like protein 2, mitochondrial isoform X1 [Camellia sinensis]	Camellia sinensis	365	365	0.39	2e-116	58.21	415	XP_028093351.1	8286.19	E19
stomatin-like protein 2, mitochondrial [Brassica rapa]	Brassica rapa	360	360	0.39	9e-115	58.93	397	XP_009143575.2	8273.77	E58
stomatin-like protein 2, mitochondrial [Brassica napus]	Brassica napus	360	360	0.39	9e-115	58.93	398	XP_013671610.1	8273.77	E60
unnamed protein product [Brassica rapa]	Brassica rapa	360	360	0.39	9e-115	58.93	397	CAG7887834.1	8273.77	E62
PREDICTED: stomatin-like protein 2, mitochondrial [Brassica oleracea var. oleracea]	Brassica oleracea var. oleracea	360	360	0.39	1e-114	58.93	398	XP_013587011.1	8273.77	E64
stomatin-like protein [Arabidopsis thaliana]	Arabidopsis thaliana	362	362	0.39	1e-115	58.57	401	AAM63205.1	8268.91	E32
hypothetical protein F2Q68_00030295 [Brassica cretica]	Brassica cretica	359	359	0.39	7e-115	58.93	368	KAF2542845.1	8250.79	E53
PREDICTED: stomatin-like protein 2, mitochondrial [Theobroma cacao]	Theobroma cacao	359	359	0.39	5e-114	58.93	414	XP_007039240.2	8250.79	E92
SPFH/Band 7/PHB domain-containing membrane-associated protein family isoform 1 [Theobroma cacao]	Theobroma cacao	359	359	0.39	5e-114	58.93	414	EOY23741.1	8250.79	E97
stomatin-like protein 2, mitochondrial isoform X2 [Camellia sinensis]	Camellia sinensis	363	363	0.39	9e-117	58.21	356	XP_028093352.1	8240.79	E16
hypothetical protein Bca52824_096787 [Brassica carinata]	Brassica carinata	358	358	0.39	7e-115	58.93	352	KAG2241233.1	8227.81	E54
unnamed protein product [Microthlaspi erraticum]	Microthlaspi erraticum	358	358	0.39	4e-114	58.93	402	CAA7055200.1	8227.81	E88
PREDICTED: stomatin-like protein 2, mitochondrial [Raphanus sativus]	Raphanus sativus	358	358	0.39	4e-114	58.93	402	XP_018444052.1	8227.81	E91
hypothetical protein JHK86_011060 [Glycine max]	Glycine max	358	358	0.41	4e-114	56.04	404	KAG5067329.1	8225.55	E90
stomatin-like protein 2, mitochondrial [Glycine soja]	Glycine soja	358	358	0.41	8e-114	56.04	404	XP_028229852.1	8225.55	E100
stomatin-like protein 2, mitochondrial [Gossypium australe]	Gossypium australe	360	360	0.39	2e-114	58.57	409	KAA3470181.1	8223.23	E70
stomatin 2, mitochondrial [Olea europaea subsp. europaea]	Olea europaea subsp. europaea	360	360	0.39	2e-114	58.57	419	CAA2968103.1	8223.23	E73
TPA: paraslipin [bacterium]	bacterium	361	361	0.39	6e-115	58.36	392	HHG10053.1	8216.5	B17
paraslipin [Nitrospinae bacterium]	Nitrospinae bacterium	360	360	0.37	4e-116	61.62	293	MBF0634203.1	8207.78	B16
hypothetical protein [Gossypium lobatum]	Gossypium lobatum	359	359	0.39	2e-114	58.57	392	MBA0553975.1	8200.39	E72
hypothetical protein [Gossypium davidsonii]	Gossypium davidsonii	359	359	0.39	3e-114	58.57	409	MBA0635062.1	8200.39	E74
hypothetical protein [Gossypium laxum]	Gossypium laxum	359	359	0.39	3e-114	58.57	409	MBA0709193.1	8200.39	E76
PREDICTED: stomatin-like protein 2, mitochondrial [Gossypium arboreum]	Gossypium arboreum	359	359	0.39	3e-114	58.57	409	XP_017602904.1	8200.39	E77
hypothetical protein CXB51_019325 [Gossypium anomalum]	Gossypium anomalum	359	359	0.39	3e-114	58.57	409	KAG8486000.1	8200.39	E83
PREDICTED: stomatin-like protein 2, mitochondrial [Gossypium raimondii]	Gossypium raimondii	359	359	0.39	3e-114	58.57	409	XP_012474700.1	8200.39	E84
hypothetical protein, conserved [Cyanidioschyzon merolae strain 10D]	Cyanidioschyzon merolae strain 10D	360	360	0.39	5e-115	58.36	392	XP_005536613.1	8193.74	E46
Stomatin-like protein 2, mitochondrial [Capsicum baccatum]	Capsicum baccatum	365	365	0.39	5e-117	57.45	366	PHT46422.1	8178.01	E13
stomatin-like protein 2, mitochondrial [Sesamum indicum]	Sesamum indicum	360	360	0.39	1e-114	58.21	421	XP_011084587.1	8172.68	E69
paraslipin [Rickettsiales bacterium]	Rickettsiales bacterium	360	360	0.35	2e-119	64.84	262	RYE13921.1	8169.84	R63
PREDICTED: stomatin-like protein 2, mitochondrial [Vitis vinifera]	Vitis vinifera	361	361	0.43	6e-115	52.63	420	XP_002276800.1	8169.75	E51
hypothetical protein EJD97_000515 [Solanum chilense]	Solanum chilense	364	364	0.39	3e-116	57.5	405	TMX00600.1	8162.7	E23
stomatin-like protein 2, mitochondrial [Cajanus cajan]	Cajanus cajan	358	358	0.39	5e-114	58.21	402	XP_020210825.1	8127.28	E96
PREDICTED: stomatin-like protein 2, mitochondrial [Nicotiana attenuata]	Nicotiana attenuata	360	360	0.39	6e-115	57.86	396	XP_019246996.1	8123.54	E49
stomatin-like protein 2, mitochondrial [Cicer arietinum]	Cicer arietinum	360	360	0.39	9e-115	57.86	409	XP_004502783.1	8123.54	E59
Prohibitins and stomatins of the PID superfamily [Handroanthus impetiginosus]	Handroanthus impetiginosus	362	362	0.39	5e-115	57.5	416	PIN02898.1	8117.85	E44
stomatin-like protein 2, mitochondrial [Cocos nucifera]	Cocos nucifera	358	358	0.4	4e-114	56.6	406	KAG1360936.1	8105.12	E89
stomatin-like protein 2, mitochondrial [Vitis riparia]	Vitis riparia	360	360	0.43	2e-114	52.32	420	XP_034696342.1	8099.14	E71
PREDICTED: stomatin-like protein 2, mitochondrial [Capsicum annuum]	Capsicum annuum	360	360	0.39	3e-114	57.5	419	XP_016564187.1	8073	E81
stomatin-like protein 2, mitochondrial isoform X1 [Solanum pennellii]	Solanum pennellii	362	362	0.39	2e-115	57.14	405	XP_027773477.1	8067.03	E36
stomatin-like protein 2, mitochondrial [Cocos nucifera]	Cocos nucifera	359	359	0.39	3e-114	57.5	406	KAG1359361.1	8050.58	E80
Stomatin-like protein 2, mitochondrial [Capsicum annuum]	Capsicum annuum	359	359	0.39	3e-114	57.5	419	KAF3658688.1	8050.58	E85
Stomatin-like protein 2, mitochondrial [Capsicum chinense]	Capsicum chinense	359	359	0.39	4e-114	57.5	419	PHU23337.1	8050.58	E87
Stomatin-like protein 2, mitochondrial [Capsicum baccatum]	Capsicum baccatum	359	359	0.39	5e-114	57.5	419	PHT53594.1	8050.58	E93
stomatin-like protein 2, mitochondrial [Sesamum indicum]	Sesamum indicum	362	362	0.39	4e-115	56.95	423	XP_011075869.1	8040.2	E41
Stomatin 2 [Parachlamydiales bacterium]	Parachlamydiales bacterium	350	350	0.41	6e-112	55.78	318	MBF8263066.1	8004.43	B18
PREDICTED: stomatin-like protein 2, mitochondrial [Solanum tuberosum]	Solanum tuberosum	359	359	0.39	9e-115	57.14	379	XP_006347317.1	8000.17	E57
Stomatin-like protein 2, mitochondrial [Capsicum baccatum]	Capsicum baccatum	360	360	0.39	3e-115	56.84	368	PHT46423.1	7980.34	E38
hypothetical protein HYC85_001472 [Camellia sinensis]	Camellia sinensis	358	358	0.39	4e-114	57.14	400	KAF5960263.1	7977.89	E86
stomatin-like protein 2, mitochondrial [Salvia splendens]	Salvia splendens	358	358	0.39	8e-114	57.14	410	XP_042007486.1	7977.89	E99
stomatin-like protein 2, mitochondrial [Solanum pennellii]	Solanum pennellii	360	360	0.39	3e-114	56.79	423	XP_015070790.1	7973.32	E75
stomatin-like protein 2, mitochondrial [Solanum lycopersicum]	Solanum lycopersicum	359	359	0.39	5e-114	56.79	424	XP_004235038.1	7951.17	E94
paraslipin [Chlamydiia bacterium]	Chlamydiia bacterium	349	349	0.39	1e-111	55.36	316	MBI5273381.1	7535.05	B19
paraslipin [Jiulongibacter sediminis]	Jiulongibacter sediminis	345	345	0.38	2e-110	57.25	303	WP_055149093.1	7505.48	B21
paraslipin [Chlamydiae bacterium CG10_big_fil_rev_8_21_14_0_10_42_34]	Chlamydiae bacterium CG10_big_fil_rev_8_21_14_0_10_42_34	346	346	0.38	2e-110	56.99	314	PIS02404.1	7493.05	B20
Regulator of protease activity HflC, stomatin/prohibitin superfamily [Cytophagales bacterium TFI 002]	Cytophagales bacterium TFI 002	339	339	0.39	6e-108	56.23	303	SOE20578.1	7434.17	B24
TPA: paraslipin [Parachlamydiales bacterium]	Parachlamydiales bacterium	346	346	0.39	3e-110	54.98	324	HAB99770.1	7419	B22
paraslipin [Emticicia sp. CRIBPO]	Emticicia sp. CRIBPO	341	341	0.38	2e-108	57.25	303	WP_166566183.1	7418.45	B23
paraslipin [Deltaproteobacteria bacterium]	Deltaproteobacteria bacterium	332	332	0.39	3e-105	56.58	302	MBN1625930.1	7325.98	P6
paraslipin [Cytophagaceae bacterium]	Cytophagaceae bacterium	338	338	0.38	3e-107	56.83	303	MBK6977209.1	7299.25	B25
paraslipin [Verrucomicrobia bacterium]	Verrucomicrobia bacterium	332	332	0.39	9e-105	56.01	336	MBS0626318.1	7252.17	B38
paraslipin [Dyadobacter jejuensis]	Dyadobacter jejuensis	333	333	0.38	1e-105	57.25	303	WP_109672781.1	7244.41	B29
paraslipin [Cytophagaceae bacterium BCCC1]	Cytophagaceae bacterium BCCC1	337	337	0.38	8e-107	56.52	308	OYU67095.1	7237.95	B27
SPFH/Band 7/PHB domain protein [Verrucomicrobia bacterium]	Verrucomicrobia bacterium	333	333	0.39	5e-105	55.71	344	MBU6383874.1	7235.06	B37
paraslipin [Arcticibacterium luteifluviistationis]	Arcticibacterium luteifluviistationis	332	332	0.38	4e-105	57.3	304	WP_111372202.1	7228.97	B32
stomatin 2 [Chlamydiae bacterium RIFCSPHIGHO2_12_FULL_49_9]	Chlamydiae bacterium RIFCSPHIGHO2_12_FULL_49_9	328	328	0.4	3e-103	54.82	322	OGN65171.1	7192.38	B61
paraslipin [Leadbetterella byssophila]	Leadbetterella byssophila	337	337	0.38	5e-107	56.16	301	WP_013408317.1	7191.85	B26
paraslipin [Fibrella aestuarina]	Fibrella aestuarina	332	332	0.38	4e-105	56.93	302	WP_015330888.1	7182.29	B35
SPFH/Band 7/PHB domain protein [Planctomycetes bacterium]	Planctomycetes bacterium	325	325	0.39	2e-102	56.54	317	MBM3955101.1	7166.45	B85
paraslipin [Dyadobacter tibetensis]	Dyadobacter tibetensis	330	330	0.38	2e-104	56.88	303	WP_025764977.1	7132.75	B41
stomatin 2 [Photobacterium sanguinicancri]	Photobacterium sanguinicancri	325	325	0.4	3e-102	54.86	314	WP_062690569.1	7131.8	P34
paraslipin [Dyadobacter alkalitolerans]	Dyadobacter alkalitolerans	329	329	0.38	3e-104	56.88	287	WP_084439363.1	7111.14	B44
paraslipin [Dyadobacter crusticola]	Dyadobacter crusticola	331	331	0.38	4e-105	56.52	288	WP_084165861.1	7109.09	B34
paraslipin [Dyadobacter sp. UC 10]	Dyadobacter sp. UC 10	331	331	0.38	4e-105	56.52	288	WP_149643507.1	7109.09	B36
paraslipin [Dyadobacter sp. CECT 9623]	Dyadobacter sp. CECT 9623	333	333	0.38	1e-105	56.16	288	WP_215234779.1	7106.49	B30
Protein QmcA [Dyadobacter sp. CECT 9623]	Dyadobacter sp. CECT 9623	333	333	0.38	2e-105	56.16	305	CAG5070735.1	7106.49	B31
putative protein C16G5 07c [Syntrophaceae bacterium]	Syntrophaceae bacterium	330	330	0.39	9e-105	55.16	302	KAF0160227.1	7099.09	P12
paraslipin [Candidimonas nitroreducens]	Candidimonas nitroreducens	331	331	0.39	7e-105	54.93	310	WP_088601626.1	7090.91	P9
paraslipin [Chlamydiae bacterium]	Chlamydiae bacterium	333	333	0.39	4e-105	54.58	338	MBI5345957.1	7088.3	B33
paraslipin [Chlamydiia bacterium]	Chlamydiia bacterium	334	334	0.35	3e-106	60.58	284	MBI3508301.1	7081.8	B28
stomatin 2 [Chlamydiae bacterium RIFCSPHIGHO2_12_FULL_49_11]	Chlamydiae bacterium RIFCSPHIGHO2_12_FULL_49_11	331	331	0.38	1e-104	56.27	306	OGN62491.1	7077.64	B39
SPFH/Band 7/PHB domain protein [Pusillimonas sp. EA3]	Pusillimonas sp. EA3	333	333	0.39	9e-106	54.42	312	WP_114421722.1	7067.53	P3
paraslipin [Dyadobacter sp. CECT 9275]	Dyadobacter sp. CECT 9275	329	329	0.38	6e-104	56.52	303	WP_215240129.1	7066.13	B45
paraslipin [Dyadobacter psychrotolerans]	Dyadobacter psychrotolerans	329	329	0.38	6e-104	56.52	304	WP_131960064.1	7066.13	B46
SPFH/Band 7/PHB domain protein [Pusillimonas sp.]	Pusillimonas sp.	332	332	0.39	4e-105	54.42	312	MBC7202393.1	7046.3	P7
paraslipin [Dyadobacter luticola]	Dyadobacter luticola	328	328	0.38	8e-104	56.52	303	WP_138367264.1	7044.65	B47
paraslipin [Dyadobacter arcticus]	Dyadobacter arcticus	328	328	0.38	1e-103	56.52	287	WP_208408313.1	7044.65	B48
paraslipin [Dyadobacter sediminis]	Dyadobacter sediminis	328	328	0.38	1e-103	56.52	294	GGB92358.1	7044.65	B49
regulator of protease activity HflC (stomatin/prohibitin superfamily) [Dyadobacter arcticus]	Dyadobacter arcticus	328	328	0.38	1e-103	56.52	304	NIJ53572.1	7044.65	B51
paraslipin [Dyadobacter psychrophilus]	Dyadobacter psychrophilus	328	328	0.38	2e-103	56.52	303	WP_082215999.1	7044.65	B57
paraslipin [Desulfobacteraceae bacterium]	Desulfobacteraceae bacterium	330	330	0.38	2e-104	56.16	303	RPI74685.1	7042.46	P13
paraslipin [Dyadobacter sp.]	Dyadobacter sp.	330	330	0.38	2e-104	56.16	304	MBO9612500.1	7042.46	B40
paraslipin [Dyadobacter sp. 50-39]	Dyadobacter sp. 50-39	330	330	0.38	2e-104	56.16	304	OJV13271.1	7042.46	B42
MULTISPECIES: paraslipin [Pigmentiphaga]	Pigmentiphaga	326	326	0.4	6e-103	53.98	309	WP_124689695.1	7038.99	P25
paraslipin [Dyadobacter sediminis]	Dyadobacter sediminis	327	327	0.38	3e-103	56.52	310	WP_138280942.1	7023.18	B63
paraslipin [Alcaligenaceae bacterium SAGV5]	Alcaligenaceae bacterium SAGV5	325	325	0.4	1e-102	53.98	309	MPS26193.1	7017.4	P30
paraslipin [Deltaproteobacteria bacterium]	Deltaproteobacteria bacterium	328	328	0.39	7e-104	54.8	302	NLX52913.1	7010.02	P18
paraslipin [Syntrophaceae bacterium]	Syntrophaceae bacterium	328	328	0.39	1e-103	54.8	302	MBP7342046.1	7010.02	P20
paraslipin [Dyadobacter sp. 3J3]	Dyadobacter sp. 3J3	326	326	0.38	8e-103	56.52	304	WP_159468407.1	7001.7	B74
paraslipin [Dyadobacter flavalbus]	Dyadobacter flavalbus	328	328	0.38	2e-103	56.16	310	WP_139010239.1	6999.78	B55
MULTISPECIES: SPFH/Band 7/PHB domain protein [Pusillimonas]	Pusillimonas	333	333	0.39	2e-105	53.85	312	WP_119442672.1	6993.5	P4
paraslipin [Smithella sp.]	Smithella sp.	331	331	0.38	7e-105	55.6	302	MBP9014045.1	6993.37	P10
SPFH domain-containing protein [Paralcaligenes ureilyticus]	Paralcaligenes ureilyticus	329	329	0.39	5e-104	54.42	311	TCT10070.1	6982.63	P16
paraslipin [Paralcaligenes ureilyticus]	Paralcaligenes ureilyticus	329	329	0.39	6e-104	54.42	310	WP_132580068.1	6982.63	P17
paraslipin [Alcaligenaceae bacterium]	Alcaligenaceae bacterium	331	331	0.39	6e-105	54.06	311	NLA50855.1	6978.61	P8
SPFH/Band 7/PHB domain protein [Alcaligenaceae bacterium]	Alcaligenaceae bacterium	332	332	0.39	3e-105	53.87	310	NLJ51892.1	6975.09	P5
paraslipin [Pigmentiphaga humi]	Pigmentiphaga humi	328	328	0.38	1e-103	55.96	312	WP_124081898.1	6974.85	P21
SPFH/Band 7/PHB domain protein [Alcaligenaceae bacterium]	Alcaligenaceae bacterium	330	330	0.38	2e-104	55.6	309	NLB30235.1	6972.24	P14
MULTISPECIES: paraslipin [unclassified Pigmentiphaga]	unclassified Pigmentiphaga	325	325	0.4	1e-102	53.63	309	WP_087837379.1	6971.9	P29
paraslipin [Burkholderiales bacterium]	Burkholderiales bacterium	325	325	0.4	1e-102	53.63	309	MBN9474609.1	6971.9	P32
stomatin 2 [Chlamydiae bacterium GWA2_50_15]	Chlamydiae bacterium GWA2_50_15	327	327	0.39	8e-103	54.64	324	OGN53039.1	6968.24	B78
paraslipin [Larkinella arboricola]	Larkinella arboricola	326	326	0.38	8e-103	56.2	305	WP_111629791.1	6962.06	B77
paraslipin [Photobacterium swingsii]	Photobacterium swingsii	321	321	0.4	9e-101	54.17	314	WP_048898566.1	6955.43	P53
paraslipin [Larkinella sp. BK230]	Larkinella sp. BK230	328	328	0.38	1e-103	55.8	305	WP_134033115.1	6954.91	B50
paraslipin [Dyadobacter beijingensis]	Dyadobacter beijingensis	328	328	0.38	2e-103	55.8	303	WP_026350319.1	6954.91	B58
paraslipin [Dyadobacter bucti]	Dyadobacter bucti	330	330	0.38	2e-104	55.43	303	WP_138483009.1	6950.92	B43
paraslipin [Larkinella soli]	Larkinella soli	325	325	0.38	3e-102	56.2	305	WP_128548424.1	6940.7	B86
paraslipin [Syntrophaceae bacterium]	Syntrophaceae bacterium	331	331	0.39	7e-105	53.74	302	MBP7763666.1	6937.3	P11
paraslipin [Cytophagaceae bacterium SJW1-29]	Cytophagaceae bacterium SJW1-29	325	325	0.38	2e-102	56.16	305	MPR32548.1	6935.76	B83
paraslipin [Photobacterium jeanii]	Photobacterium jeanii	320	320	0.4	1e-100	54.17	314	WP_068327029.1	6933.76	P57
paraslipin [Dyadobacter fermentans]	Dyadobacter fermentans	327	327	0.38	2e-103	55.8	303	WP_015812468.1	6933.71	B59
paraslipin [Dyadobacter sp. Leaf189]	Dyadobacter sp. Leaf189	327	327	0.38	3e-103	55.8	303	WP_056286268.1	6933.71	B62
paraslipin [Bacteroidetes bacterium]	Bacteroidetes bacterium	326	326	0.38	7e-103	55.91	309	MBU6325563.1	6926.13	B73
paraslipin [Smithella sp.]	Smithella sp.	329	329	0.38	4e-104	55.4	302	NLD79595.1	6926.11	P15
paraslipin [Dyadobacter frigoris]	Dyadobacter frigoris	324	324	0.38	6e-102	56.16	304	WP_137340528.1	6914.42	B90
paraslipin [Runella zeae]	Runella zeae	328	328	0.38	2e-103	55.43	301	WP_028666676.1	6908.8	B56
paraslipin [Candidimonas humi]	Candidimonas humi	326	326	0.39	6e-103	54.26	310	WP_217962741.1	6898.62	P26
paraslipin [Bacteroidetes bacterium]	Bacteroidetes bacterium	327	327	0.39	4e-103	54.09	302	MBN8706896.1	6898.1	B70
paraslipin [Elusimicrobia bacterium]	Elusimicrobia bacterium	324	324	0.39	5e-102	54.58	302	NLI09952.1	6896.73	B88
paraslipin [Dyadobacter soli]	Dyadobacter soli	327	327	0.38	3e-103	55.43	304	WP_090148178.1	6887.73	B65
paraslipin [Dyadobacter jiangsuensis]	Dyadobacter jiangsuensis	327	327	0.38	3e-103	55.43	304	WP_106596933.1	6887.73	B66
paraslipin [Bacteroidetes bacterium]	Bacteroidetes bacterium	327	327	0.39	4e-103	53.93	305	NWJ51637.1	6877.69	B68
paraslipin [Dyadobacter subterraneus]	Dyadobacter subterraneus	324	324	0.38	5e-102	55.8	304	WP_194123255.1	6870.1	B89
paraslipin [Telluribacter humicola]	Telluribacter humicola	326	326	0.38	5e-103	55.43	287	WP_207509385.1	6866.67	B72
paraslipin [Dyadobacter sp. SG02]	Dyadobacter sp. SG02	326	326	0.38	8e-103	55.43	304	WP_090374793.1	6866.67	B75
paraslipin [Dyadobacter endophyticus]	Dyadobacter endophyticus	326	326	0.38	8e-103	55.43	304	WP_188936603.1	6866.67	B76
paraslipin [endosymbiont of Galathealinum brachiosum]	endosymbiont of Galathealinum brachiosum	319	319	0.38	3e-100	56.63	317	RDH84986.1	6864.69	P61
TPA: paraslipin [Runella sp.]	Runella sp.	328	328	0.38	1e-103	55.07	303	HAO50777.1	6863.92	B52
paraslipin [Runella limosa]	Runella limosa	328	328	0.38	2e-103	55.07	303	WP_051398344.1	6863.92	B53
paraslipin [Bacteroidetes bacterium]	Bacteroidetes bacterium	325	325	0.38	2e-102	55.47	309	MBL7812324.1	6850.55	B82
paraslipin [Pusillimonas sp.]	Pusillimonas sp.	327	327	0.39	2e-103	53.71	312	MAK55734.1	6849.64	P24
paraslipin [Gammaproteobacteria bacterium]	Gammaproteobacteria bacterium	317	317	0.4	3e-99	53.98	319	NOX08314.1	6844.66	P65
paraslipin [Nitrospinae bacterium]	Nitrospinae bacterium	325	325	0.38	2e-102	55.4	302	MBI5637241.1	6841.9	B81
paraslipin [Deltaproteobacteria bacterium HGW-Deltaproteobacteria-6]	Deltaproteobacteria bacterium HGW-Deltaproteobacteria-6	327	327	0.38	1e-103	55.04	302	PKN19429.1	6839.27	P22
paraslipin [Smithella sp.]	Smithella sp.	323	323	0.39	9e-102	54.29	302	NMC91765.1	6838.91	P40
paraslipin [Deltaproteobacteria bacterium]	Deltaproteobacteria bacterium	322	322	0.39	3e-101	54.42	310	MBI5885026.1	6834.06	P49
paraslipin [Pusillimonas sp.]	Pusillimonas sp.	326	326	0.39	7e-103	53.71	312	MAO51068.1	6828.69	P27
paraslipin [Proteobacteria bacterium]	Proteobacteria bacterium	318	318	0.4	1e-99	53.61	319	MBE9560915.1	6819.19	P64
paraslipin [Dyadobacter luteus]	Dyadobacter luteus	328	328	0.38	2e-103	54.71	303	WP_115832925.1	6819.05	B54
paraslipin [Burkholderiaceae bacterium]	Burkholderiaceae bacterium	323	323	0.39	2e-101	54.09	313	MBS1134257.1	6813.72	P46
paraslipin [Saprospiraceae bacterium]	Saprospiraceae bacterium	323	323	0.39	7e-102	54.09	303	MBL7796038.1	6813.72	B91
stomatin 2 [Lautropia sp. SCN 70-15]	Lautropia sp. SCN 70-15	325	325	0.38	1e-102	55.07	307	ODT37143.1	6801.15	P31
TPA: paraslipin [Gammaproteobacteria bacterium]	Gammaproteobacteria bacterium	317	317	0.4	3e-99	53.63	321	HHJ35579.1	6800.28	P67
paraslipin [Runella defluvii]	Runella defluvii	327	327	0.38	2e-103	54.71	303	WP_183979158.1	6798.26	B60
paraslipin [Runella aurantiaca]	Runella aurantiaca	327	327	0.38	3e-103	54.71	301	WP_114459150.1	6798.26	B64
stomatin 2 [Cytophagaceae bacterium SCN 52-12]	Cytophagaceae bacterium SCN 52-12	327	327	0.38	4e-103	54.71	304	ODS81113.1	6798.26	B67
paraslipin [Runella sp. HYN0085]	Runella sp. HYN0085	327	327	0.38	4e-103	54.71	301	WP_114069890.1	6798.26	B69
paraslipin [Runella sp. CRIBMP]	Runella sp. CRIBMP	327	327	0.38	5e-103	54.71	301	WP_166560447.1	6798.26	B71
paraslipin [Persicitalea jodogahamensis]	Persicitalea jodogahamensis	322	322	0.38	5e-101	55.43	305	WP_189565577.1	6782.41	B98
MULTISPECIES: paraslipin [Larkinella]	Larkinella	326	326	0.38	8e-103	54.71	305	WP_114404982.1	6777.47	B79
paraslipin [Dyadobacter koreensis]	Dyadobacter koreensis	323	323	0.38	7e-102	55.07	304	WP_090339463.1	6759.29	B92
paraslipin [Pigmentiphaga sp. NML080357]	Pigmentiphaga sp. NML080357	322	322	0.38	3e-101	55.23	312	WP_087779321.1	6757.94	P50
paraslipin [Runella slithyformis]	Runella slithyformis	325	325	0.38	3e-102	54.71	305	WP_013930924.1	6756.69	B87
paraslipin [Proteobacteria bacterium]	Proteobacteria bacterium	317	317	0.4	4e-99	53.26	319	MBE9563735.1	6753.37	P68
paraslipin [Dyadobacter sp. Q3-56]	Dyadobacter sp. Q3-56	322	322	0.38	5e-101	55.07	303	WP_204656240.1	6738.37	B97
stomatin 2 [Smithella sp. F21]	Smithella sp. F21	324	324	0.38	3e-102	54.68	298	KFN39335.1	6732.2	P35
paraslipin [Alcaligenaceae bacterium]	Alcaligenaceae bacterium	323	323	0.4	2e-101	52.08	316	NLZ09700.1	6728.74	P45
paraslipin [Larkinella rosea]	Larkinella rosea	323	323	0.38	2e-101	54.71	305	WP_124877204.1	6715.11	B93
paraslipin [Larkinella terrae]	Larkinella terrae	325	325	0.38	2e-102	54.35	305	WP_154174956.1	6712.23	B84
paraslipin [Gammaproteobacteria bacterium]	Gammaproteobacteria bacterium	319	319	0.4	4e-100	52.6	317	TDJ46033.1	6711.76	P63
TPA: paraslipin [Syntrophaceae bacterium]	Syntrophaceae bacterium	323	323	0.38	4e-102	54.68	299	HBL54124.1	6711.42	P36
TPA: paraslipin [Syntrophaceae bacterium]	Syntrophaceae bacterium	323	323	0.38	5e-102	54.68	302	HCS76578.1	6711.42	P37
paraslipin [Deltaproteobacteria bacterium]	Deltaproteobacteria bacterium	323	323	0.38	5e-102	54.68	302	MRR14855.1	6711.42	P38
SPFH domain/Band 7 family protein [Bordetella pertussis STO1-SEAT-0006]	Bordetella pertussis STO1-SEAT-0006	316	316	0.39	3e-99	54.45	302	ETH10123.1	6710.42	P66
SPFH domain/Band 7 family protein [Bordetella bronchiseptica OSU054]	Bordetella bronchiseptica OSU054	316	316	0.39	4e-99	54.45	302	KAK50526.1	6710.42	P69
MULTISPECIES: paraslipin [Bordetella]	Bordetella	316	316	0.39	5e-99	54.45	308	WP_003811759.1	6710.42	P71
paraslipin [Bordetella bronchiseptica]	Bordetella bronchiseptica	316	316	0.39	5e-99	54.45	308	WP_015041533.1	6710.42	P72
paraslipin [Bordetella bronchiseptica]	Bordetella bronchiseptica	316	316	0.39	6e-99	54.45	308	WP_033839944.1	6710.42	P73
paraslipin [Achromobacter sp. DMS1]	Achromobacter sp. DMS1	316	316	0.39	7e-99	54.45	308	WP_053245249.1	6710.42	P75
paraslipin [Rickettsiales bacterium]	Rickettsiales bacterium	333	333	0.39	1e-107	51.62	329	MBR2141351.1	6703.89	R64
paraslipin [Arundinibacter roseus]	Arundinibacter roseus	320	320	0.38	2e-100	55.07	305	WP_132122191.1	6696.51	B99
paraslipin [Rhabdobacter roseus]	Rhabdobacter roseus	322	322	0.38	2e-101	54.71	287	WP_184180237.1	6694.32	B95
regulator of protease activity HflC (stomatin/prohibitin superfamily) [Rhabdobacter roseus]	Rhabdobacter roseus	322	322	0.38	3e-101	54.71	303	MBB5287647.1	6694.32	B96
paraslipin [Pusillimonas sp. 7-48]	Pusillimonas sp. 7-48	324	324	0.39	6e-102	52.84	322	WP_185779322.1	6676.86	P39
TPA: paraslipin [Pusillimonas sp.]	Pusillimonas sp.	323	323	0.39	1e-101	53	312	HBT34030.1	6676.41	P43
paraslipin [Larkinella knui]	Larkinella knui	323	323	0.38	2e-101	54.35	305	WP_124907558.1	6670.92	B94
SPFH/Band 7/PHB domain protein [Achromobacter spanius]	Achromobacter spanius	314	314	0.39	3e-98	54.45	308	WP_105238554.1	6667.95	P78
SPFH/Band 7/PHB domain protein [Achromobacter xylosoxidans]	Achromobacter xylosoxidans	314	314	0.39	4e-98	54.45	308	WP_059380386.1	6667.95	P79
MULTISPECIES: SPFH/Band 7/PHB domain protein [Achromobacter]	Achromobacter	314	314	0.39	4e-98	54.45	308	WP_008167745.1	6667.95	P80
SPFH/Band 7/PHB domain protein [Oligella ureolytica]	Oligella ureolytica	328	328	0.38	8e-104	53.43	309	NLP31678.1	6659.52	P19
SPFH/Band 7/PHB domain protein [Oligella ureolytica]	Oligella ureolytica	328	328	0.38	2e-103	53.43	309	WP_018574889.1	6659.52	P23
SPFH/Band 7/PHB domain protein [Nitrosomonadales bacterium]	Nitrosomonadales bacterium	320	320	0.38	9e-101	54.71	301	MBI3479385.1	6652.74	P54
MULTISPECIES: paraslipin [unclassified Bordetella]	unclassified Bordetella	314	314	0.39	3e-98	54.29	308	WP_160351764.1	6648.35	P77
MULTISPECIES: SPFH/Band 7/PHB domain protein [Achromobacter]	Achromobacter	313	313	0.39	4e-98	54.45	308	WP_056318680.1	6646.71	P82
SPFH/Band 7/PHB domain protein [Achromobacter insolitus]	Achromobacter insolitus	313	313	0.39	4e-98	54.45	308	WP_191578058.1	6646.71	P83
TPA: paraslipin [Deltaproteobacteria bacterium]	Deltaproteobacteria bacterium	323	323	0.38	1e-101	54.12	304	HHN38814.1	6642.69	P42
SPFH/Band 7/PHB domain protein [Alcaligenaceae bacterium]	Alcaligenaceae bacterium	326	326	0.39	8e-103	52.11	306	NLA88287.1	6625.27	P28
paraslipin [Candidimonas sp.]	Candidimonas sp.	319	319	0.39	4e-100	53.21	310	TAL90823.1	6619.86	P62
paraslipin [Bordetella bronchiseptica]	Bordetella bronchiseptica	316	316	0.38	5e-99	54.87	309	WP_033465578.1	6588.79	P70
SPFH/Band 7/PHB domain protein [Quisquiliibacterium sp. CC-CFT501]	Quisquiliibacterium sp. CC-CFT501	321	321	0.38	5e-101	53.99	307	WP_147703390.1	6585.7	P51
MULTISPECIES: SPFH/Band 7/PHB domain protein [Achromobacter]	Achromobacter	313	313	0.38	4e-98	55.23	308	WP_054456873.1	6569.06	P81
Protein QmcA [Achromobacter aegrifaciens]	Achromobacter aegrifaciens	313	313	0.38	5e-98	55.23	309	CAB3635489.1	6569.06	P84
SPFH domain/Band 7 family protein [Bordetella bronchiseptica 00-P-2796]	Bordetella bronchiseptica 00-P-2796	315	315	0.38	6e-99	54.87	302	KCV35958.1	6567.94	P74
MULTISPECIES: paraslipin [Bordetella]	Bordetella	315	315	0.38	9e-99	54.87	308	WP_015063757.1	6567.94	P76
paraslipin [Deltaproteobacteria bacterium]	Deltaproteobacteria bacterium	320	320	0.38	1e-100	53.99	312	MBI5563062.1	6565.18	P58
SPFH/Band 7/PHB domain protein [Gammaproteobacteria bacterium]	Gammaproteobacteria bacterium	324	324	0.39	1e-101	51.94	333	MBI4005924.1	6563.14	P41
SPFH/Band 7/PHB domain protein [Oligella ureolytica]	Oligella ureolytica	325	325	0.38	2e-102	53.07	309	WP_115061846.1	6554.15	P33
MULTISPECIES: SPFH/Band 7/PHB domain protein [Achromobacter]	Achromobacter	312	312	0.39	1e-97	53.74	308	WP_046807169.1	6539.08	P100
putative protein C16G5,07c [Bacteroidetes bacterium]	Bacteroidetes bacterium	318	318	0.39	6e-100	52.67	302	MBM2846558.1	6532.13	B100
SPFH/Band 7/PHB domain protein [Achromobacter insolitus]	Achromobacter insolitus	313	313	0.38	7e-98	54.87	308	WP_042796984.1	6526.24	P88
MULTISPECIES: SPFH/Band 7/PHB domain protein [unclassified Achromobacter]	unclassified Achromobacter	313	313	0.38	7e-98	54.87	308	WP_076521280.1	6526.24	P89
MULTISPECIES: paraslipin [Bordetella]	Bordetella	313	313	0.38	7e-98	54.87	308	WP_028355981.1	6526.24	P90
Protein QmcA [Achromobacter insolitus]	Achromobacter insolitus	313	313	0.38	8e-98	54.87	309	CAB3693842.1	6526.24	P96
Protein QmcA [Usitatibacter palustris]	Usitatibacter palustris	323	323	0.39	3e-101	51.76	331	QJR13917.1	6520.21	P48
MULTISPECIES: paraslipin [unclassified Pusillimonas]	unclassified Pusillimonas	321	321	0.38	1e-100	53.43	317	WP_093970163.1	6517.39	P55
SPFH/Band 7/PHB domain protein [Usitatibacter palustris]	Usitatibacter palustris	322	322	0.39	2e-101	51.76	299	WP_212758304.1	6500.02	P47
paraslipin [Achromobacter sp. Marseille-Q0513]	Achromobacter sp. Marseille-Q0513	313	313	0.39	9e-98	53.17	308	WP_212320470.1	6490.46	P97
paraslipin [Achromobacter sp. AONIH1]	Achromobacter sp. AONIH1	313	313	0.39	1e-97	53.17	308	WP_103274094.1	6490.46	P98
MULTISPECIES: SPFH/Band 7/PHB domain protein [Achromobacter]	Achromobacter	313	313	0.38	6e-98	54.51	308	WP_006385179.1	6483.42	P85
SPFH/Band 7/PHB domain protein [Achromobacter pulmonis]	Achromobacter pulmonis	313	313	0.38	8e-98	54.51	308	WP_175135105.1	6483.42	P92
paraslipin [Achromobacter spanius]	Achromobacter spanius	313	313	0.38	8e-98	54.51	308	WP_050446539.1	6483.42	P93
paraslipin [Achromobacter spanius]	Achromobacter spanius	313	313	0.38	8e-98	54.51	308	WP_100855492.1	6483.42	P94
TPA: paraslipin [Nitrospinaceae bacterium]	Nitrospinaceae bacterium	324	324	0.3	9e-103	66.67	246	HIF02520.1	6480.32	B80
SPFH/Band 7/PHB domain protein [Achromobacter anxifer]	Achromobacter anxifer	312	312	0.38	1e-97	54.51	308	WP_175208404.1	6462.71	P99
paraslipin [Bordetella genomosp. 12]	Bordetella genomosp. 12	313	313	0.38	6e-98	54.15	307	WP_094813575.1	6440.6	P86
paraslipin [Bordetella trematum]	Bordetella trematum	313	313	0.38	6e-98	54.15	311	WP_113751516.1	6440.6	P87
SPFH/Band 7/PHB domain protein [Achromobacter xylosoxidans]	Achromobacter xylosoxidans	313	313	0.38	7e-98	54.15	308	WP_076469338.1	6440.6	P91
paraslipin [Bordetella genomosp. 12]	Bordetella genomosp. 12	313	313	0.38	8e-98	54.15	308	OZI74734.1	6440.6	P95
TPA: paraslipin [Deltaproteobacteria bacterium]	Deltaproteobacteria bacterium	322	322	0.39	2e-101	51.24	309	HAR96471.1	6434.72	P44
paraslipin [Oligella urethralis]	Oligella urethralis	320	320	0.39	8e-101	51.43	307	WP_113062714.1	6418.46	P52
MULTISPECIES: paraslipin [Oligella]	Oligella	320	320	0.39	1e-100	51.43	307	WP_018026635.1	6418.46	P56
SPFH/Band 7/PHB domain protein [Betaproteobacteria bacterium]	Betaproteobacteria bacterium	320	320	0.38	2e-100	52.52	326	MBL8517051.1	6386.43	P59
stomatin 2 [Gammaproteobacteria bacterium]	Gammaproteobacteria bacterium	320	320	0.38	3e-100	51.8	330	MBF8270808.1	6298.88	P60
TPA: paraslipin [Thermopetrobacter sp.]	Thermopetrobacter sp.	306	306	0.39	3e-98	50.35	313	HHN73096.1	6008.77	A1
paraslipin [Rickettsiales bacterium]	Rickettsiales bacterium	283	283	0.4	9e-89	51.39	318	MBB19238.1	5817.35	R66
stomatin-like protein 2 [Orientia tsutsugamushi str. UT76]	Orientia tsutsugamushi str. UT76	290	290	0.24	3e-93	79.1	180	KJV97137.1	5505.36	R65
paraslipin [SAR116 cluster bacterium]	SAR116 cluster bacterium	223	223	0.23	3e-68	63.03	193	MAS21541.1	3232.81	A2
paraslipin [Rickettsiales bacterium]	Rickettsiales bacterium	197	197	0.37	2e-56	38.71	329	MBJ94932.1	2821.57	R68
stomatin-like 2 domain protein [Orientia tsutsugamushi str. UT144]	Orientia tsutsugamushi str. UT144	202	202	0.2	2e-60	65.52	161	KJW07623.1	2647.01	R67
paraslipin [Rickettsiales bacterium]	Rickettsiales bacterium	182	182	0.37	4e-51	38.24	301	MBV34779.1	2575.08	R69
paraslipin [Micavibrio sp.]	Micavibrio sp.	179	179	0.41	3e-50	34.68	307	MAF97260.1	2545.17	A4
TPA: SPFH/Band 7/PHB domain protein [Thermopetrobacter sp.]	Thermopetrobacter sp.	175	175	0.37	6e-49	37.73	308	HHN68207.1	2443.02	A5
hypothetical protein [Candidatus Puniceispirillum sp.]	Candidatus Puniceispirillum sp.	183	183	0.39	1e-51	33.68	317	MBA4282995.1	2403.74	A3
SPFH/Band 7/PHB domain protein [Micavibrio sp.]	Micavibrio sp.	172	172	0.39	8e-48	35.31	304	MBK7362581.1	2368.59	A6
SPFH/Band 7/PHB domain protein [Micavibrio aeruginosavorus]	Micavibrio aeruginosavorus	168	168	0.39	2e-46	34.51	304	QQG35473.1	2261.1	A10
SPFH/Band 7/PHB domain protein [Thermopetrobacter sp. TC1]	Thermopetrobacter sp. TC1	171	171	0.37	3e-47	35.53	336	WP_038035484.1	2247.98	A7
SPFH/Band 7/PHB domain protein [Micavibrio aeruginosavorus]	Micavibrio aeruginosavorus	165	165	0.38	3e-45	35.84	317	WP_014101750.1	2247.17	A13
SPFH/Band 7/PHB domain protein [Micavibrio aeruginosavorus]	Micavibrio aeruginosavorus	165	165	0.38	4e-45	35.48	317	WP_015466577.1	2224.6	A14
paraslipin [Rickettsiales bacterium]	Rickettsiales bacterium	173	173	0.37	1e-47	34.07	311	MBK67460.1	2180.82	R70
paraslipin [Rickettsiales bacterium]	Rickettsiales bacterium	169	169	0.36	4e-46	34.96	316	MAP24235.1	2126.97	R72
SPFH/Band 7/PHB domain protein [OCS116 cluster bacterium]	OCS116 cluster bacterium	166	166	0.38	4e-46	33.7	275	MBL1240912.1	2125.8	A11
paraslipin [Micavibrio aeruginosavorus]	Micavibrio aeruginosavorus	166	166	0.37	8e-46	34.56	303	PZO82952.1	2122.68	A12
hypothetical protein [SAR116 cluster bacterium]	SAR116 cluster bacterium	169	169	0.36	2e-46	34.87	335	MAN16755.1	2121.49	A9
SPFH/Band 7/PHB domain protein [Micavibrio aeruginosavorus]	Micavibrio aeruginosavorus	164	164	0.39	4e-45	32.98	305	MBI2234420.1	2109.4	A15
paraslipin [Micavibrio sp.]	Micavibrio sp.	156	156	0.41	4e-42	32.77	309	MAZ76782.1	2095.97	A19
paraslipin [Micavibrio sp.]	Micavibrio sp.	169	169	0.35	1e-46	35.27	304	MAI61522.1	2086.22	A8
paraslipin [Micavibrio aeruginosavorus]	Micavibrio aeruginosavorus	164	164	0.39	7e-45	32.07	304	PZQ45571.1	2051.2	A16
hypothetical protein CBB62_01775 [Micavibrio sp. TMED2]	Micavibrio sp. TMED2	160	160	0.37	5e-43	33.09	372	OUT41115.1	1958.93	A18
SPFH/Band 7/PHB domain protein [Candidatus Phycosocius bacilliformis]	Candidatus Phycosocius bacilliformis	162	162	0.36	7e-44	33.58	319	WP_108984270.1	1958.39	A17
SPFH domain / Band 7 family protein [Orientia tsutsugamushi str. UT144]	Orientia tsutsugamushi str. UT144	162	162	0.13	1e-46	82.98	98	KJW07624.1	1747.56	R71
paraslipin [Rickettsiales bacterium]	Rickettsiales bacterium	135	135	0.37	4e-34	30.51	299	MBK92915.1	1523.97	R73
SPFH/Band 7/PHB domain protein [SAR116 cluster bacterium]	SAR116 cluster bacterium	130	130	0.37	4e-33	30.6	303	RCL81067.1	1471.86	A21
paraslipin [Micavibrio aeruginosavorus]	Micavibrio aeruginosavorus	142	142	0.19	4e-39	53.19	146	PZP56894.1	1435.07	A20
SPFH/Band 7/PHB domain protein [Candidatus Puniceispirillum marinum]	Candidatus Puniceispirillum marinum	110	110	0.39	3e-26	31.14	308	WP_013046874.1	1335.91	A25
hypothetical protein [Rickettsiales bacterium]	Rickettsiales bacterium	112	112	0.36	6e-27	32.45	245	MBV35161.1	1308.38	R78
SPFH domain-containing protein [Candidatus Puniceispirillum sp. TMED52]	Candidatus Puniceispirillum sp. TMED52	104	104	0.36	6e-24	29.74	311	OUU48862.1	1113.47	A26
hypothetical protein [Micavibrio sp.]	Micavibrio sp.	115	115	0.25	3e-28	37.7	248	MAF67789.1	1083.88	A22
hypothetical protein [Rickettsiales bacterium]	Rickettsiales bacterium	117	117	0.24	2e-28	38.55	257	MBA94550.1	1082.48	R76
hypothetical protein [Rickettsiales bacterium]	Rickettsiales bacterium	119	119	0.24	3e-29	37.43	257	MBA95567.1	1069	R75
hypothetical protein [Rickettsiales bacterium]	Rickettsiales bacterium	119	119	0.24	3e-29	36.31	254	MAH80230.1	1037.01	R74
slipin family protein [Anaplasmataceae bacterium]	Anaplasmataceae bacterium	117	117	0.25	2e-28	35.36	250	MBS3902960.1	1034.28	R77
hypothetical protein [Rickettsiales bacterium]	Rickettsiales bacterium	111	111	0.24	2e-26	33.71	257	MBJ94356.1	898.034	R79
TPA: slipin family protein [Micavibrio sp.]	Micavibrio sp.	110	110	0.24	2e-26	33.91	252	HIF25533.1	895.224	A23
paraslipin [SAR116 cluster bacterium]	SAR116 cluster bacterium	109	109	0.26	2e-26	30.73	218	MAC62052.1	870.888	A24
SPFH domain-containing protein [Rickettsiales bacterium]	Rickettsiales bacterium	86.7	86.7	0.37	2e-17	26.28	304	MBP7710119.1	843.036	R97
SPFH domain-containing protein [Candidatus Puniceispirillum sp.]	Candidatus Puniceispirillum sp.	77.4	77.4	0.36	8e-15	23.97	313	MBA4118337.1	667.9	A42
SPFH/Band 7/PHB domain protein [Orientia tsutsugamushi]	Orientia tsutsugamushi	104	104	0.09	6e-26	69.7	87	WP_196296140.1	652.392	R81
SPFH domain / Band 7 family protein [Orientia tsutsugamushi str. Gilliam]	Orientia tsutsugamushi str. Gilliam	104	104	0.09	6e-26	69.7	91	KJV52965.1	652.392	R82
HU family DNA-binding protein [Rickettsiales bacterium]	Rickettsiales bacterium	105	105	0.08	4e-26	73.77	92	MBN8523244.1	619.668	R80
HU family DNA-binding protein [Rickettsiales bacterium]	Rickettsiales bacterium	95.1	95.1	0.12	1e-22	51.61	92	MBU6184662.1	588.973	R87
HU family DNA-binding protein [Rickettsiales bacterium]	Rickettsiales bacterium	100	100	0.08	3e-24	73.33	92	RTK92813.1	586.64	R84
HU family DNA-binding protein [Rickettsiaceae bacterium]	Rickettsiaceae bacterium	102	102	0.08	4e-25	70.49	92	MBP9778351.1	575.198	R83
DNA-binding protein HU [Rickettsiales bacterium]	Rickettsiales bacterium	97.8	97.8	0.07	1e-23	81.82	92	PCJ29344.1	560.14	R85
HU family DNA-binding protein [Rickettsiales bacterium]	Rickettsiales bacterium	96.7	96.7	0.08	3e-23	71.67	90	MBN8511578.1	554.439	R86
HU family DNA-binding protein [Rickettsiaceae bacterium]	Rickettsiaceae bacterium	94	94	0.08	4e-22	70	90	MBA2628552.1	526.4	R88
HU family DNA-binding protein [Rickettsiales bacterium]	Rickettsiales bacterium	93.6	93.6	0.08	5e-22	67.21	92	MBU6184722.1	503.268	R89
HU family DNA-binding protein [Rickettsiaceae bacterium]	Rickettsiaceae bacterium	91.3	91.3	0.08	1e-21	68.33	61	MBP9778577.1	499.082	R90
integration host factor [Rickettsiales bacterium]	Rickettsiales bacterium	90.1	90.1	0.08	7e-21	65.57	91	PCJ28948.1	472.629	R91
HU family DNA-binding protein [Rickettsiaceae bacterium]	Rickettsiaceae bacterium	87.8	87.8	0.07	4e-20	75.47	90	NRB10364.1	463.839	R95
HU family DNA-binding protein [Rickettsiales bacterium]	Rickettsiales bacterium	89	89	0.08	2e-20	65	93	MBN8523353.1	462.8	R94
HU family DNA-binding protein [Rickettsiaceae bacterium]	Rickettsiaceae bacterium	89.7	89.7	0.08	1e-20	63.93	93	MBP9778191.1	458.762	R93
HU family DNA-binding protein [PS1 clade bacterium]	PS1 clade bacterium	74.7	74.7	0.12	6e-16	49.43	90	MBL6642267.1	443.091	A33
HU family DNA-binding protein [PS1 clade bacterium]	PS1 clade bacterium	76.6	76.6	0.11	2e-16	51.76	90	MBL6762060.1	436.13	A30
HU family DNA-binding protein [Rickettsiaceae bacterium]	Rickettsiaceae bacterium	90.1	90.1	0.07	9e-21	69.09	90	NRB10619.1	435.751	R92
HU family DNA-binding protein [Micavibrio aeruginosavorus]	Micavibrio aeruginosavorus	81.3	81.3	0.09	3e-18	58.82	91	MBI2233533.1	430.386	A28
HU family DNA-binding protein [Rickettsiales bacterium]	Rickettsiales bacterium	83.6	83.6	0.07	7e-19	72.55	55	MBN8523248.1	424.563	R96
DNA-binding protein HU [Micavibrio sp.]	Micavibrio sp.	82.4	82.4	0.08	1e-18	62.12	91	MAM34298.1	409.495	A27
DNA-binding protein HU [Rickettsiales bacterium]	Rickettsiales bacterium	77.4	77.4	0.08	2e-16	61.02	90	MBV34487.1	377.836	R99
DNA-binding protein HU [Micavibrio sp.]	Micavibrio sp.	77	77	0.08	1e-16	60	91	MAI62988.1	369.6	A29
DNA-binding protein HU [Micavibrio sp.]	Micavibrio sp.	75.9	75.9	0.08	3e-16	60	91	MAE52294.1	364.32	A31
hypothetical protein ASQ44_07370 [Rickettsia rhipicephali]	Rickettsia rhipicephali	80.1	80.1	0.07	8e-17	63.79	137	ALN41891.1	357.671	R98
DNA-binding protein HU [SAR116 cluster bacterium]	SAR116 cluster bacterium	72.4	72.4	0.08	5e-15	61.67	91	MBR70641.1	357.193	A40
HU family DNA-binding protein [SAR116 cluster bacterium]	SAR116 cluster bacterium	73.2	73.2	0.08	2e-15	60	91	RZO31657.1	351.36	A38
HU family DNA-binding protein [Micavibrio aeruginosavorus]	Micavibrio aeruginosavorus	73.9	73.9	0.08	1e-15	59.32	91	WP_014102923.1	350.7	A34
HU family DNA-binding protein [Candidatus Puniceispirillum sp.]	Candidatus Puniceispirillum sp.	72.8	72.8	0.08	4e-15	60	91	MBL6595631.1	349.44	A39
TPA: HU family DNA-binding protein [Micavibrio sp.]	Micavibrio sp.	75.1	75.1	0.08	6e-16	57.81	91	HIF26756.1	347.322	A32
HU family DNA-binding protein [Candidatus Puniceispirillum sp.]	Candidatus Puniceispirillum sp.	72	72	0.08	6e-15	60	91	MBL6674102.1	345.6	A41
HU family DNA-binding protein [Micavibrio aeruginosavorus]	Micavibrio aeruginosavorus	73.6	73.6	0.08	2e-15	58.33	91	QQG37400.1	343.447	A36
HU family DNA-binding protein [Candidatus Puniceispirillum sp.]	Candidatus Puniceispirillum sp.	71.2	71.2	0.08	1e-14	60	91	MBL6601575.1	341.76	A45
DNA-binding protein HU [SAR116 cluster bacterium MED-G06]	SAR116 cluster bacterium MED-G06	71.2	71.2	0.08	1e-14	60	91	PDH56957.1	341.76	A46
HU family DNA-binding protein [Micavibrio sp.]	Micavibrio sp.	73.2	73.2	0.08	2e-15	58.33	91	MBK9563333.1	341.58	A37
DNA-binding protein HU [Micavibrio sp.]	Micavibrio sp.	73.9	73.9	0.08	1e-15	57.63	90	MAY98968.1	340.709	A35
HU family DNA-binding protein [Rickettsia rhipicephali]	Rickettsia rhipicephali	76.6	76.6	0.08	4e-16	55	94	WP_057700448.1	337.04	R100
DNA-binding protein HU [SAR116 cluster bacterium]	SAR116 cluster bacterium	70.9	70.9	0.08	2e-14	58.33	91	MAC08061.1	330.848	A47
DNA-binding protein HU [Micavibrio sp.]	Micavibrio sp.	71.6	71.6	0.08	8e-15	57.63	90	MAS86769.1	330.105	A43
DNA-binding protein HU [SAR116 cluster bacterium]	SAR116 cluster bacterium	70.5	70.5	0.08	2e-14	58.33	91	MAE48430.1	328.981	A48
HU family DNA-binding protein [Candidatus Puniceispirillum sp.]	Candidatus Puniceispirillum sp.	70.5	70.5	0.08	2e-14	58.33	91	MBT6122392.1	328.981	A49
HU family DNA-binding protein [Candidatus Puniceispirillum marinum]	Candidatus Puniceispirillum marinum	70.1	70.1	0.08	3e-14	58.33	91	WP_013044998.1	327.115	A51
bacterial nucleoid DNA-binding protein [SAR116 cluster alpha proteobacterium HIMB100]	SAR116 cluster alpha proteobacterium HIMB100	68.9	68.9	0.08	7e-14	58.33	91	EHI49796.1	321.515	A54
DNA-binding protein HU [SAR116 cluster bacterium]	SAR116 cluster bacterium	68.6	68.6	0.08	1e-13	58.33	91	MAK18264.1	320.115	A57
DNA-binding protein HU [Micavibrio aeruginosavorus]	Micavibrio aeruginosavorus	70.1	70.1	0.08	3e-14	56.67	91	PZQ45647.1	317.805	A50
DNA-binding protein HU [SAR116 cluster bacterium]	SAR116 cluster bacterium	70.1	70.1	0.08	3e-14	56.67	91	MAC62060.1	317.805	A52
DNA-binding protein HU [Micavibrio sp.]	Micavibrio sp.	71.2	71.2	0.08	1e-14	55.74	91	MAF68121.1	317.495	A44
DNA-binding protein HU [SAR116 cluster bacterium]	SAR116 cluster bacterium	67.8	67.8	0.08	2e-13	58.33	91	MAK13251.1	316.382	A60
HU family DNA-binding protein [OCS116 cluster bacterium]	OCS116 cluster bacterium	68.2	68.2	0.1	2e-13	45.83	92	MBL1240272.1	312.561	A58
DNA-binding protein HU [Candidatus Puniceispirillum sp.]	Candidatus Puniceispirillum sp.	68.9	68.9	0.08	8e-14	55.93	90	MBA4282701.1	308.286	A55
DNA-binding protein HU [SAR116 cluster bacterium MED-G04]	SAR116 cluster bacterium MED-G04	67.8	67.8	0.08	2e-13	56.67	91	PDH66453.1	307.378	A59
DNA-binding protein HU [Micavibrio sp. TMED2]	Micavibrio sp. TMED2	67.4	67.4	0.08	3e-13	55.93	90	OUT42273.1	301.575	A61
HU family DNA-binding protein [PS1 clade bacterium]	PS1 clade bacterium	66.2	66.2	0.08	6e-13	56.67	90	RCL73677.1	300.124	A62
DNA-binding protein HU [Micavibrio aeruginosavorus]	Micavibrio aeruginosavorus	68.9	68.9	0.08	7e-14	54.24	91	PZO85747.1	298.971	A53
DNA-binding protein HU [SAR116 cluster bacterium]	SAR116 cluster bacterium	68.6	68.6	0.07	9e-14	60	90	MAQ06665.1	288.12	A56
DNA-binding protein HU [Candidatus Puniceispirillum sp.]	Candidatus Puniceispirillum sp.	65.9	65.9	0.08	1e-12	53.33	93	MBA4118071.1	281.156	A66
integration host factor subunit beta [Micavibrio sp.]	Micavibrio sp.	65.9	65.9	0.08	1e-12	53.33	93	MAS87553.1	281.156	A68
DNA-binding protein [Micavibrio sp.]	Micavibrio sp.	65.5	65.5	0.08	1e-12	53.33	91	MAZ75834.1	279.449	A69
integration host factor subunit beta [Micavibrio aeruginosavorus]	Micavibrio aeruginosavorus	59.3	59.3	0.12	2e-10	38.89	101	PZQ48615.1	276.741	A87
integration host factor subunit beta [Micavibrio sp.]	Micavibrio sp.	62.4	62.4	0.09	2e-11	49.23	105	MAI61749.1	276.476	A78
integration host factor subunit beta [Micavibrio aeruginosavorus]	Micavibrio aeruginosavorus	58.9	58.9	0.12	3e-10	38.89	102	PZO88920.1	274.875	A91
HU family DNA-binding protein [Candidatus Micropelagos sp.]	Candidatus Micropelagos sp.	66.2	66.2	0.08	7e-13	50.82	91	MBL6767309.1	269.143	A64
TPA: HU family DNA-binding protein [Candidatus Enterousia intestinigallinarum]	Candidatus Enterousia intestinigallinarum	65.1	65.1	0.08	2e-12	51.67	90	HIS70441.1	269.097	A71
hypothetical protein IMCC14465_00740 [alpha proteobacterium IMCC14465]	alpha proteobacterium IMCC14465	65.9	65.9	0.08	9e-13	50.82	91	EJW22235.1	267.923	A65
HU family DNA-binding protein [PS1 clade bacterium]	PS1 clade bacterium	65.9	65.9	0.08	1e-12	50.82	91	RCL75803.1	267.923	A67
HU family DNA-binding protein [Thermopetrobacter sp. TC1]	Thermopetrobacter sp. TC1	61.2	61.2	0.08	4e-11	52.46	92	WP_038034361.1	256.844	A81
HU family DNA-binding protein [Candidatus Micropelagos thuwalensis]	Candidatus Micropelagos thuwalensis	65.1	65.1	0.08	2e-12	49.18	91	WP_021776279.1	256.129	A70
HU family DNA-binding protein [SAR116 cluster bacterium]	SAR116 cluster bacterium	66.2	66.2	0.07	6e-13	54.55	91	RCL79442.1	252.785	A63
integration host factor, beta subunit [SAR116 cluster alpha proteobacterium HIMB100]	SAR116 cluster alpha proteobacterium HIMB100	62.8	62.8	0.08	1e-11	49.18	92	EHI49111.1	247.08	A74
integration host factor subunit beta [SAR116 cluster bacterium]	SAR116 cluster bacterium	62.4	62.4	0.08	1e-11	49.18	92	MBL55070.1	245.507	A75
integration host factor subunit beta [Micavibrio sp.]	Micavibrio sp.	63.2	63.2	0.08	8e-12	48.44	94	MAF97344.1	244.913	A72
integration host factor subunit beta [SAR116 cluster bacterium]	SAR116 cluster bacterium	62	62	0.08	2e-11	49.18	93	MAJ35463.1	243.933	A79
integration host factor subunit beta [PS1 clade bacterium]	PS1 clade bacterium	62	62	0.08	2e-11	48.33	96	MBL6641298.1	239.717	A77
integration host factor subunit beta [Micavibrio sp.]	Micavibrio sp.	62	62	0.08	2e-11	47.69	93	MAM34574.1	236.542	A76
hypothetical protein [Candidatus Puniceispirillum sp.]	Candidatus Puniceispirillum sp.	66.6	66.6	0.07	1e-11	50	236	MBA4118038.1	233.1	A73
integration host factor subunit beta [Candidatus Micropelagos thuwalensis]	Candidatus Micropelagos thuwalensis	58.9	58.9	0.08	3e-10	49.15	95	WP_008518798.1	231.595	A90
integration host factor subunit beta [SAR116 cluster bacterium]	SAR116 cluster bacterium	60.8	60.8	0.08	6e-11	47.54	92	MAU77698.1	231.235	A83
integration host factor subunit beta [PS1 clade bacterium]	PS1 clade bacterium	59.3	59.3	0.08	2e-10	48.39	94	RCL85476.1	229.562	A86
integration host factor subunit beta [PS1 clade bacterium]	PS1 clade bacterium	58.9	58.9	0.08	3e-10	48.39	94	RCL77454.1	228.014	A93
integration host factor subunit beta [PS1 clade bacterium]	PS1 clade bacterium	59.7	59.7	0.08	1e-10	46.67	96	MBL6642900.1	222.896	A85
integration host factor subunit beta [PS1 clade bacterium]	PS1 clade bacterium	58.5	58.5	0.08	3e-10	47.62	95	MBL6787465.1	222.862	A97
integration host factor subunit beta [OCS116 cluster bacterium]	OCS116 cluster bacterium	58.5	58.5	0.08	3e-10	47.46	92	MBL1241930.1	222.113	A96
HU family DNA-binding protein [Micavibrio sp.]	Micavibrio sp.	61.2	61.2	0.07	4e-11	51.79	91	TVQ81879.1	221.868	A80
integration host factor subunit beta [Micavibrio sp.]	Micavibrio sp.	59.7	59.7	0.09	3e-10	41.18	111	MAZ76266.1	221.26	A88
integration host factor subunit beta [SAR116 cluster bacterium]	SAR116 cluster bacterium	61.2	61.2	0.08	4e-11	44.62	93	MBD34350.1	218.46	A82
integration host factor subunit beta [Micavibrio aeruginosavorus]	Micavibrio aeruginosavorus	58.9	58.9	0.07	3e-10	51.92	102	WP_015466542.1	214.066	A94
integration host factor subunit beta [Micavibrio aeruginosavorus]	Micavibrio aeruginosavorus	58.9	58.9	0.07	3e-10	51.92	102	WP_014101713.1	214.066	A95
HU family DNA-binding protein [Candidatus Puniceispirillum sp.]	Candidatus Puniceispirillum sp.	59.7	59.7	0.08	8e-11	44.62	73	MBL6781253.1	213.105	A84
integration host factor subunit beta [Micavibrio sp.]	Micavibrio sp.	58.5	58.5	0.08	4e-10	45.31	102	MBK7363200.1	212.051	A99
integration host factor subunit beta [Candidatus Puniceispirillum sp.]	Candidatus Puniceispirillum sp.	58.2	58.2	0.08	5e-10	44.62	92	MAB03071.1	207.751	A100
integration host factor subunit beta [SAR116 cluster bacterium MED-G04]	SAR116 cluster bacterium MED-G04	58.5	58.5	0.08	3e-10	44.26	92	PDH65831.1	207.137	A92
integration host factor subunit beta [SAR116 cluster bacterium]	SAR116 cluster bacterium	58.5	58.5	0.08	4e-10	44.26	92	MAI00020.1	207.137	A98
integration host factor subunit beta [Micavibrio sp. TMED2]	Micavibrio sp. TMED2	58.9	58.9	0.07	3e-10	49.09	94	OUT41457.1	202.398	A89

## Sheet: PFX12133_NTD
Description	Scientific Name	Max Score	Total Score	Query Cover	E value	Per. ident	Acc. Len	Accession				R1	834.072		P5	250.461		B28	431.808		E1	157.16
hypothetical protein [Rickettsia tamurae]	Rickettsia tamurae	184	184	0.1	2e-51	45.33	248	WP_215426163.1	R1	834.072		R3	502.682		P6	248.903		B1	359.44		E3	53.0047
hypothetical protein [Rickettsia buchneri]	Rickettsia buchneri	82	82	0.04	1e-17	50	90	WP_152540701.1	R2	164		R4	283.817		P7	248.903		B2	359.44		E2	51.9475
hemagglutinin repeat-containing protein [Candidatus Aquarickettsia rohweri]	Candidatus Aquarickettsia rohweri	90.5	90.5	0.23	7e-17	24.15	1551	WP_153183774.1	R3	502.682		R5	283.817		P8	248.903		B4	338.818		E4	51.5417
hypothetical protein NF27_IC00050 [Candidatus Jidaibacter acanthamoeba]	Candidatus Jidaibacter acanthamoeba	90.5	90.5	0.11	8e-17	28.51	2192	KIE04387.1	R4	283.817		R15	248.132		P9	248.903		B3	324.942			78.4135
hypothetical protein [Candidatus Jidaibacter acanthamoeba]	Candidatus Jidaibacter acanthamoeba	90.5	90.5	0.11	8e-17	28.51	2189	WP_039458705.1	R5	283.817		R8	191.304		P10	248.903		B5	323.099
hemagglutinin repeat-containing protein [Candidatus Jidaibacter acanthamoeba]	Candidatus Jidaibacter acanthamoeba	78.2	78.2	0.09	6e-15	26.84	197	WP_039457478.1	R6	188.9		R9	191.304		P1	247.726		B10	298.796
hypothetical protein REIS_1425 [Rickettsia endosymbiont of Ixodes scapularis]	Rickettsia endosymbiont of Ixodes scapularis	72.4	72.4	0.04	3e-14	50	82	EER22218.1	R7	144.8		R10	189.866		P12	247.345		B14	289.414
hypothetical protein [Rickettsia endosymbiont of Cardiosporidium cionae]	Rickettsia endosymbiont of Cardiosporidium cionae	79.7	79.7	0.09	1e-13	26.67	2864	WP_194966861.1	R8	191.304		R6	188.9		P52	244.313		B17	289.271
hypothetical protein IHI24_000897 [Rickettsia endosymbiont of Cardiosporidium cionae]	Rickettsia endosymbiont of Cardiosporidium cionae	79.7	79.7	0.09	2e-13	26.67	2878	KAF8818060.1	R9	191.304		R2	164		P13	241.83		B9	285.076
hemagglutinin repeat-containing protein [Candidatus Jidaibacter acanthamoeba]	Candidatus Jidaibacter acanthamoeba	78.6	78.6	0.09	4e-13	26.84	1704	WP_039456741.1	R10	189.866			307.789			247.619			330.01
hypothetical protein REISMN_02180 [Rickettsia buchneri]	Rickettsia buchneri	68.2	68.2	0.03	9e-13	49.35	79	KDO03355.1	R11	100.97
hypothetical protein [Rickettsia endosymbiont of Ixodes scapularis]	Rickettsia endosymbiont of Ixodes scapularis	65.1	65.1	0.03	9e-12	49.33	77	WP_179943701.1	R12	96.3415
hypothetical protein UQ52_04750 [Rickettsia raoultii]	Rickettsia raoultii	52	52	0.03	4e-07	33.33	81	AJQ51990.1	R13	51.9948
hypothetical protein [Rickettsia heilongjiangensis]	Rickettsia heilongjiangensis	50.1	50.1	0.03	3e-06	33.8	92	WP_014014522.1	R14	50.8014
hemagglutinin repeat-containing protein [Candidatus Deianiraea vastatrix]	Candidatus Deianiraea vastatrix	55.1	55.1	0.17	3e-06	26.49	594	WP_146820350.1	R15	248.132
hypothetical protein [Rickettsia argasii]	Rickettsia argasii	49.7	49.7	0.03	4e-06	33.33	92	WP_045806002.1	R16	49.695
hypothetical protein [Rickettsia honei]	Rickettsia honei	48.1	48.1	0.01	1e-05	48.72	86	WP_032850298.1	R17	23.4343
hypothetical protein [Rickettsia felis]	Rickettsia felis	47.4	47.4	0.02	1e-05	42.37	69	WP_039594829.1	R18	40.1668
hypothetical protein [Rickettsia peacockii]	Rickettsia peacockii	47.8	47.8	0.01	2e-05	46.15	92	WP_085065667.1	R19	22.0597
hypothetical protein RJP_0650 [Rickettsia japonica YH]	Rickettsia japonica YH	46.6	46.6	0.01	4e-05	47.37	82	BAK96855.1	R20	22.0744
hypothetical protein [Rickettsia sibirica]	Rickettsia sibirica	44.7	44.7	0.03	0.0002	32.39	92	WP_004998077.1	R21	43.435
hypothetical protein [Rickettsia conorii]	Rickettsia conorii	43.9	43.9	0.01	0.0003	43.59	82	WP_029374682.1	R22	19.136
hypothetical protein [Rickettsia conorii]	Rickettsia conorii	43.9	43.9	0.01	0.0004	43.59	92	WP_010977480.1	R23	19.136
hypothetical protein [Rickettsia sibirica]	Rickettsia sibirica	43.9	43.9	0.01	0.0004	43.59	92	WP_026054999.1	R24	19.136
hypothetical protein [Rickettsia slovaca]	Rickettsia slovaca	43.1	43.1	0.03	0.0008	32.39	92	WP_014419875.1	R25	41.8803
hypothetical protein [Rickettsia heilongjiangensis]	Rickettsia heilongjiangensis	42	42	0.02	0.001	51.16	67	WP_014014521.1	R26	42.9744
hemagglutinin repeat-containing protein [Acinetobacter sp. WCHAc060033]	Acinetobacter sp. WCHAc060033	67	67	0.14	4e-07	26.41	3985	WP_130114271.1	P1	247.726
hypothetical protein BKH44_04745 [Helicobacter sp. 13S00477-4]	Helicobacter sp. 13S00477-4	64.7	64.7	0.13	2e-06	26.74	1567	PAF51971.1	P2	224.91
hemagglutinin repeat-containing protein [Helicobacter sp. 13S00477-4]	Helicobacter sp. 13S00477-4	64.7	64.7	0.13	2e-06	26.74	1572	WP_095270572.1	P3	224.91
hypothetical protein [Oleispira sp.]	Oleispira sp.	63.9	63.9	0.08	2e-06	29.05	725	NRA24851.1	P4	148.504
hemagglutinin repeat-containing protein [Acinetobacter towneri]	Acinetobacter towneri	64.3	64.3	0.12	3e-06	32.46	1868	WP_154320124.1	P5	250.461
hemagglutinin repeat-containing protein [Acinetobacter sp. YH12243]	Acinetobacter sp. YH12243	63.9	63.9	0.12	3e-06	32.46	1091	WP_180048077.1	P6	248.903
MULTISPECIES: hemagglutinin repeat-containing protein [Acinetobacter]	Acinetobacter	63.9	63.9	0.12	3e-06	32.46	2347	WP_179989050.1	P7	248.903
MULTISPECIES: hemagglutinin repeat-containing protein [Acinetobacter]	Acinetobacter	63.9	63.9	0.12	3e-06	32.46	2347	WP_167846512.1	P8	248.903
hemagglutinin repeat-containing protein [Acinetobacter sp. YH12057]	Acinetobacter sp. YH12057	63.9	63.9	0.12	3e-06	32.46	2347	WP_180131671.1	P9	248.903
MULTISPECIES: hemagglutinin repeat-containing protein [unclassified Acinetobacter]	unclassified Acinetobacter	63.9	63.9	0.12	4e-06	32.46	2347	WP_179994266.1	P10	248.903
hypothetical protein AMD27_10955 [Acinetobacter sp. TGL-Y2]	Acinetobacter sp. TGL-Y2	62.8	62.8	0.12	5e-06	28	596	AMW79363.1	P11	211.008
hemagglutinin repeat-containing protein [Acinetobacter sp. YH12111]	Acinetobacter sp. YH12111	63.5	63.5	0.12	5e-06	32.46	2000	WP_180063693.1	P12	247.345
MULTISPECIES: hemagglutinin repeat-containing protein [unclassified Acinetobacter]	unclassified Acinetobacter	62.8	62.8	0.12	8e-06	32.09	2347	WP_179990510.1	P13	241.83
hemagglutinin repeat-containing protein [Acinetobacter sp. YH12129]	Acinetobacter sp. YH12129	62.8	62.8	0.12	8e-06	32.09	2347	WP_180066819.1	P14	241.83
hemagglutinin repeat-containing protein [Hylemonella gracilis]	Hylemonella gracilis	62.4	62.4	0.11	8e-06	28.28	1160	WP_035604445.1	P15	194.114
DNA/RNA non-specific endonuclease [Acinetobacter bereziniae]	Acinetobacter bereziniae	62.8	62.8	0.13	9e-06	26.84	3007	WP_215904076.1	P16	219.122
hemagglutinin repeat-containing protein [Acinetobacter sp. TGL-Y2]	Acinetobacter sp. TGL-Y2	62.4	62.4	0.12	1e-05	28	4289	WP_067660360.1	P17	209.664
hemagglutinin repeat-containing protein [Hylemonella gracilis]	Hylemonella gracilis	59.7	59.7	0.09	2e-05	30.05	289	WP_006296196.1	P18	161.459
hemagglutinin repeat-containing protein [Acinetobacter towneri]	Acinetobacter towneri	60.8	60.8	0.12	3e-05	29.63	3174	WP_208011812.1	P19	216.18
hemagglutinin repeat-containing protein [Acinetobacter bereziniae]	Acinetobacter bereziniae	60.8	60.8	0.13	3e-05	27.94	4662	WP_004829443.1	P20	220.838
hypothetical protein CHH28_07920 [Bacterioplanes sanyensis]	Bacterioplanes sanyensis	60.5	60.5	0.06	3e-05	34.38	975	ASP38607.1	P21	124.799
hemagglutinin repeat-containing protein [Bacterioplanes sanyensis]	Bacterioplanes sanyensis	60.5	60.5	0.06	3e-05	34.38	961	WP_157729827.1	P22	124.799
hemagglutinin repeat-containing protein [Acinetobacter bereziniae]	Acinetobacter bereziniae	60.5	60.5	0.13	4e-05	27.62	2860	WP_215904397.1	P23	217.231
hemagglutinin repeat-containing protein [Acinetobacter bereziniae]	Acinetobacter bereziniae	60.5	60.5	0.13	4e-05	27.48	3039	WP_151811869.1	P24	216.13
hypothetical protein CHH28_07895 [Bacterioplanes sanyensis]	Bacterioplanes sanyensis	60.1	60.1	0.06	6e-05	34.38	3113	ASP38602.1	P25	123.974
hemagglutinin repeat-containing protein [Bacterioplanes sanyensis]	Bacterioplanes sanyensis	60.1	60.1	0.06	6e-05	34.38	3141	WP_157729825.1	P26	123.974
hemagglutinin repeat-containing protein [Acinetobacter towneri]	Acinetobacter towneri	59.3	59.3	0.12	9e-05	28.43	4000	WP_208012294.1	P27	202.308
filamentous hemagglutinin N-terminal domain-containing protein [Acinetobacter piscicola]	Acinetobacter piscicola	58.5	58.5	0.11	0.0002	27.84	4179	WP_130073055.1	P28	179.15
hemagglutinin repeat-containing protein [Acinetobacter gerneri]	Acinetobacter gerneri	58.2	58.2	0.13	0.0002	26.75	2014	WP_212749745.1	P29	202.391
putative large exoprotein in heme utilization [Acinetobacter gerneri DSM 14967 = CIP 107464 = MTCC 9824]	Acinetobacter gerneri DSM 14967 = CIP 107464 = MTCC 9824	58.2	58.2	0.13	0.0002	26.75	2003	EPR84352.1	P30	202.391
hemagglutinin repeat-containing protein [Acinetobacter gerneri]	Acinetobacter gerneri	58.2	58.2	0.13	0.0002	26.75	2010	WP_212772074.1	P31	202.391
putative hemagglutinin/hemolysin-related protein [Acinetobacter baumannii SDF]	Acinetobacter baumannii SDF	57.8	57.8	0.14	0.0003	27.38	4086	CAP02806.1	P32	221.559
filamentous hemagglutinin N-terminal domain-containing protein [Acinetobacter lwoffii]	Acinetobacter lwoffii	57.8	57.8	0.14	0.0003	26.65	4199	WP_144724333.1	P33	215.652
hemagglutinin repeat-containing protein [Saccharospirillum sp. MSK14-1]	Saccharospirillum sp. MSK14-1	57.4	57.4	0.09	0.0004	28.1	2675	WP_108163052.1	P34	145.165
hemagglutinin repeat-containing protein [Acinetobacter terrestris]	Acinetobacter terrestris	57	57	0.1	0.0004	30.32	3176	WP_131382600.1	P35	172.824
hemagglutinin repeat-containing protein [Acinetobacter sp.]	Acinetobacter sp.	57	57	0.1	0.0005	29.82	1866	MBP8070773.1	P36	169.974
hemagglutinin repeat-containing protein [Leclercia sp. 4-9-1-25]	Leclercia sp. 4-9-1-25	55.8	55.8	0.09	0.001	27.51	2588	WP_207292262.1	P37	138.155
hypothetical protein [Oceanospirillaceae bacterium]	Oceanospirillaceae bacterium	55.5	55.5	0.14	0.001	25.61	3553	MAD43734.1	P38	198.99
hemagglutinin repeat-containing protein [Acinetobacter sp.]	Acinetobacter sp.	55.5	55.5	0.12	0.001	29.04	1587	MBP8070961.1	P39	193.406
hypothetical protein GAK29_01054 [Acinetobacter bereziniae]	Acinetobacter bereziniae	55.1	55.1	0.13	0.002	26.92	906	KAF1026859.1	P40	192.828
DNA/RNA non-specific endonuclease [Acinetobacter nosocomialis]	Acinetobacter nosocomialis	54.7	54.7	0.11	0.002	33.05	2095	WP_212534466.1	P41	198.862
hemagglutinin repeat-containing protein [Natronospirillum operosum]	Natronospirillum operosum	54.7	54.7	0.11	0.003	25.91	2767	WP_135483166.1	P42	155.9
hypothetical protein C7G75_16245 [Acinetobacter nosocomialis]	Acinetobacter nosocomialis	54.3	54.3	0.11	0.003	32.34	2898	PSE91285.1	P43	193.167
DNA/RNA non-specific endonuclease [Acinetobacter nosocomialis]	Acinetobacter nosocomialis	54.3	54.3	0.11	0.003	32.34	2883	WP_212264671.1	P44	193.167
DNA/RNA non-specific endonuclease [Acinetobacter nosocomialis]	Acinetobacter nosocomialis	54.3	54.3	0.11	0.003	32.34	2925	WP_171497952.1	P45	193.167
DNA/RNA non-specific endonuclease [Acinetobacter nosocomialis]	Acinetobacter nosocomialis	53.9	53.9	0.11	0.004	32.34	3064	WP_171500689.1	P46	191.744
DNA/RNA non-specific endonuclease [Acinetobacter nosocomialis]	Acinetobacter nosocomialis	53.9	53.9	0.11	0.004	32.34	3176	WP_171492343.1	P47	191.744
hypothetical protein D7V68_15560 [Acinetobacter cumulans]	Acinetobacter cumulans	53.1	53.1	0.11	0.004	29.51	574	RKG45508.1	P48	172.368
DNA/RNA non-specific endonuclease [Acinetobacter nosocomialis]	Acinetobacter nosocomialis	53.9	53.9	0.11	0.004	32.34	3176	WP_171500644.1	P49	191.744
DNA/RNA non-specific endonuclease [Acinetobacter nosocomialis]	Acinetobacter nosocomialis	53.5	53.5	0.11	0.004	32.34	3288	WP_171405936.1	P50	190.321
hypothetical protein KAN02_06785 [Acinetobacter nosocomialis]	Acinetobacter nosocomialis	53.5	53.5	0.08	0.005	34.04	2364	QBF80035.1	P51	145.691
filamentous hemagglutinin N-terminal domain-containing protein [Acinetobacter sp. Leaf130]	Acinetobacter sp. Leaf130	53.5	53.5	0.18	0.005	25.37	4201	WP_056480354.1	P52	244.313
putative member of ShlA/HecA/FhaA exoprotein family [Acinetobacter baumannii]	Acinetobacter baumannii	53.1	53.1	0.11	0.007	32.34	5143	SSR40340.1	P53	188.898
hemagglutinin repeat-containing protein [Neisseria meningitidis]	Neisseria meningitidis	52.4	52.4	0.1	0.008	26.05	749	WP_205838789.1	P54	136.502
hemagglutinin repeat-containing protein [Enterobacter wuhouensis]	Enterobacter wuhouensis	52.8	52.8	0.1	0.01	25.34	2600	WP_131633800.1	P55	133.795
hemagglutinin repeat-containing protein [Hylemonella gracilis]	Hylemonella gracilis	52	52	0.08	0.013	26.23	886	WP_035607454.1	P56	109.117
DNA/RNA non-specific endonuclease [Acinetobacter nosocomialis]	Acinetobacter nosocomialis	52	52	0.11	0.013	31.91	2883	WP_212512324.1	P57	182.525
hypothetical protein F889_00935 [Acinetobacter colistiniresistens]	Acinetobacter colistiniresistens	52	52	0.1	0.016	28.19	4026	ENX35268.1	P58	146.588
EndoU domain-containing protein [Acinetobacter nosocomialis]	Acinetobacter nosocomialis	51.6	51.6	0.08	0.018	33.16	2853	WP_162181822.1	P59	136.884
hypothetical protein F960_01389 [Acinetobacter gerneri DSM 14967 = CIP 107464 = MTCC 9824]	Acinetobacter gerneri DSM 14967 = CIP 107464 = MTCC 9824	51.6	51.6	0.11	0.019	26.84	1442	ENV34650.1	P60	152.344
hemagglutinin repeat-containing protein [Acinetobacter gerneri]	Acinetobacter gerneri	51.6	51.6	0.11	0.019	26.84	1445	WP_171066247.1	P61	152.344
hemagglutinin repeat-containing protein [Thalassolituus sp. C2-1]	Thalassolituus sp. C2-1	51.6	51.6	0.08	0.019	30.43	5404	WP_145466505.1	P62	125.615
hemagglutinin repeat-containing protein [Acinetobacter nosocomialis]	Acinetobacter nosocomialis	51.6	51.6	0.11	0.021	31.06	3352	WP_209768324.1	P63	176.297
hemagglutinin repeat-containing protein [Acinetobacter nosocomialis]	Acinetobacter nosocomialis	51.6	51.6	0.11	0.021	31.06	3352	WP_209762407.1	P64	176.297
filamentous hemagglutinin N-terminal domain-containing protein [Acinetobacter nosocomialis]	Acinetobacter nosocomialis	51.6	51.6	0.08	0.022	33.16	5873	WP_087606292.1	P65	136.884
hypothetical protein [Proteobacteria bacterium]	Proteobacteria bacterium	51.2	51.2	0.1	0.026	25	1573	NBV07284.1	P66	128
hemagglutinin repeat-containing protein [Acinetobacter baumannii]	Acinetobacter baumannii	50.8	50.8	0.11	0.028	29.79	1156	WP_158003492.1	P67	166.467
EndoU domain-containing protein [Acinetobacter nosocomialis]	Acinetobacter nosocomialis	50.8	50.8	0.08	0.03	33.16	3155	WP_031952877.1	P68	134.762
hemagglutinin repeat-containing protein [Enterobacter sp. kpr-6]	Enterobacter sp. kpr-6	50.8	50.8	0.09	0.031	25.91	2787	WP_090464874.1	P69	118.461
hemagluttinin repeat family protein [Acinetobacter baumannii 1062314]	Acinetobacter baumannii 1062314	50.4	50.4	0.11	0.036	30.64	1955	EXG92720.1	P70	169.868
hemagglutinin repeat-containing protein [Alkalilimnicola ehrlichii]	Alkalilimnicola ehrlichii	50.4	50.4	0.1	0.04	26.79	2485	WP_116347383.1	P71	135.022
hemagglutinin repeat-containing protein [Lelliottia sp. RWM.1]	Lelliottia sp. RWM.1	50.4	50.4	0.09	0.045	24.4	2642	WP_203452283.1	P72	110.678
filamentous hemagglutinin N-terminal domain-containing protein [Acinetobacter nosocomialis]	Acinetobacter nosocomialis	50.4	50.4	0.08	0.046	32.62	5711	WP_151781910.1	P73	131.524
hypothetical protein F984_00420 [Acinetobacter nosocomialis NIPH 2119]	Acinetobacter nosocomialis NIPH 2119	50.4	50.4	0.08	0.046	33.16	5733	ENU48137.1	P74	133.701
hemagglutinin repeat-containing protein [Enterobacter sp. RHBSTW-00994]	Enterobacter sp. RHBSTW-00994	50.4	50.4	0.09	0.046	24.4	2642	WP_181620472.1	P75	110.678
filamentous hemagglutinin N-terminal domain-containing protein [Acinetobacter nosocomialis]	Acinetobacter nosocomialis	50.4	50.4	0.08	0.046	32.62	5711	WP_086223484.1	P76	131.524
hemagglutinin repeat-containing protein [Neisseria meningitidis]	Neisseria meningitidis	50.1	50.1	0.08	0.047	27.03	845	WP_192894916.1	P77	108.336
hemagglutinin repeat-containing protein [Acinetobacter nosocomialis]	Acinetobacter nosocomialis	50.4	50.4	0.08	0.048	33.16	3013	WP_209046032.1	P78	133.701
hemagglutinin repeat-containing protein [Alkalilimnicola ehrlichii]	Alkalilimnicola ehrlichii	50.4	50.4	0.1	0.048	26.79	2582	WP_116303939.1	P79	135.022
hemagglutinin repeat-containing protein [Fusobacterium periodonticum]	Fusobacterium periodonticum	95.1	95.1	0.11	1e-15	34.36	1059	WP_035946902.1	B1	359.44
hypothetical protein FPOG_01537 [Fusobacterium periodonticum D10]	Fusobacterium periodonticum D10	95.1	95.1	0.11	1e-15	34.36	1059	EKA93719.1	B2	359.44
hemagglutinin repeat-containing protein [Fusobacterium pseudoperiodonticum]	Fusobacterium pseudoperiodonticum	93.6	93.6	0.11	5e-15	31.56	2509	WP_100025319.1	B3	324.942
hemagglutinin repeat-containing protein [Fusobacterium pseudoperiodonticum]	Fusobacterium pseudoperiodonticum	92	92	0.11	1e-14	33.48	1259	WP_099989391.1	B4	338.818
hemagglutinin repeat-containing protein [Fusobacterium pseudoperiodonticum]	Fusobacterium pseudoperiodonticum	90.1	90.1	0.11	5e-14	32.6	1290	WP_099985195.1	B5	323.099
hemagglutinin repeat-containing protein [Fusobacterium pseudoperiodonticum]	Fusobacterium pseudoperiodonticum	81.3	81.3	0.07	9e-14	31.37	149	WP_099989928.1	B6	178.527
hemagglutinin repeat-containing protein [Fusobacterium pseudoperiodonticum]	Fusobacterium pseudoperiodonticum	87	87	0.11	4e-13	29.75	1336	WP_099985196.1	B7	284.707
hemagglutinin repeat-containing protein [Fusobacterium pseudoperiodonticum]	Fusobacterium pseudoperiodonticum	87	87	0.11	4e-13	29.75	1336	WP_099993531.1	B8	284.707
hemagglutinin repeat-containing protein [Fusobacterium pseudoperiodonticum]	Fusobacterium pseudoperiodonticum	85.9	85.9	0.11	8e-13	30.17	1336	WP_099989393.1	B9	285.076
hypothetical protein RN95_07615 [Fusobacterium nucleatum subsp. nucleatum]	Fusobacterium nucleatum subsp. nucleatum	84.7	84.7	0.11	2e-12	32.07	859	ALF26285.1	B10	298.796
hemagglutinin repeat-containing protein [Fusobacterium pseudoperiodonticum]	Fusobacterium pseudoperiodonticum	83.2	83.2	0.09	2e-12	34.04	441	WP_099988611.1	B11	254.892
hemagglutinin repeat-containing protein [Fusobacterium periodonticum]	Fusobacterium periodonticum	84.3	84.3	0.08	2e-12	33.93	902	MBF1194997.1	B12	228.824
hemagglutinin repeat-containing protein [Fusobacterium massiliense]	Fusobacterium massiliense	84	84	0.11	4e-12	29.91	1288	WP_074015961.1	B13	276.368
hemagglutinin repeat-containing protein [Fusobacterium nucleatum]	Fusobacterium nucleatum	82.4	82.4	0.11	1e-11	31.93	969	WP_158411501.1	B14	289.414
filamentous hemagglutinin N-terminal domain-containing protein [Leptotrichia hongkongensis]	Leptotrichia hongkongensis	82.4	82.4	0.11	1e-11	31.33	3251	BBM60622.1	B15	283.975
hemagglutinin repeat-containing protein [Fusobacterium periodonticum]	Fusobacterium periodonticum	80.9	80.9	0.09	1e-11	33.51	550	MBS5870271.1	B16	243.986
hemagglutinin repeat-containing protein [Fusobacterium sp. oral taxon 203]	Fusobacterium sp. oral taxon 203	82	82	0.11	1e-11	32.07	2486	WP_094242105.1	B17	289.271
hemagglutinin repeat-containing protein [Fusobacterium nucleatum]	Fusobacterium nucleatum	81.3	81.3	0.11	2e-11	30.2	1071	WP_220307734.1	B18	270.079
hemagglutinin repeat-containing protein [Fusobacterium pseudoperiodonticum]	Fusobacterium pseudoperiodonticum	81.3	81.3	0.11	2e-11	30.99	1336	WP_099971233.1	B19	277.144
hypothetical protein HMPREF0401_00095 [Fusobacterium nucleatum subsp. animalis 11_3_2]	Fusobacterium nucleatum subsp. animalis 11_3_2	80.9	80.9	0.11	2e-11	30	891	EGN66893.1	B20	266.97
hemagglutinin repeat-containing protein [Fusobacterium nucleatum]	Fusobacterium nucleatum	80.9	80.9	0.11	3e-11	30	909	WP_187147407.1	B21	266.97
hemagglutinin repeat-containing protein [Leptotrichia trevisanii]	Leptotrichia trevisanii	75.9	75.9	0.11	1e-09	30.84	2713	WP_155283124.1	B22	257.483
hemagglutinin repeat-containing protein [Leptotrichia trevisanii]	Leptotrichia trevisanii	74.3	74.3	0.09	4e-09	32.12	3212	WP_146999186.1	B23	214.786
hemagglutinin repeat-containing protein [Leptotrichia trevisanii]	Leptotrichia trevisanii	73.9	73.9	0.11	5e-09	30.84	2724	WP_026748571.1	B24	250.698
hemagglutinin repeat-containing protein [Fusobacterium sp. oral taxon 370]	Fusobacterium sp. oral taxon 370	65.5	65.5	0.04	5e-09	42.5	88	WP_147382468.1	B25	111.35
hemagglutinin repeat-containing protein [Fusobacterium periodonticum]	Fusobacterium periodonticum	71.2	71.2	0.09	1e-08	31.05	455	MBS5870666.1	B26	198.968
hemagglutinin repeat-containing protein [Leptotrichia trevisanii]	Leptotrichia trevisanii	67.8	67.8	0.11	3e-07	27.35	951	WP_146997451.1	B27	203.976
hemagglutinin repeat-containing protein [Fusobacterium russii]	Fusobacterium russii	67	67	0.27	5e-07	23.87	2774	WP_022818944.1	B28	431.808
hemagglutinin repeat-containing protein [Pseudoleptotrichia goodfellowii]	Pseudoleptotrichia goodfellowii	61.6	61.6	0.1	2e-05	26.07	864	WP_146966281.1	B29	160.591
hypothetical protein JCM16774_0042 [Pseudoleptotrichia goodfellowii]	Pseudoleptotrichia goodfellowii	61.6	61.6	0.1	2e-05	26.07	878	BBM35137.1	B30	160.591
hemagglutinin repeat-containing protein [Leptotrichia sp. oral taxon 847]	Leptotrichia sp. oral taxon 847	60.5	60.5	0.07	4e-05	33.33	527	WP_068155355.1	B31	141.153
hemagglutinin repeat-containing protein [Pseudoleptotrichia goodfellowii]	Pseudoleptotrichia goodfellowii	58.9	58.9	0.13	5e-05	23.99	334	WP_026736804.1	B32	183.691
hemagglutinin repeat-containing protein [Pseudoleptotrichia goodfellowii]	Pseudoleptotrichia goodfellowii	58.9	58.9	0.13	6e-05	24.32	336	MBF4807079.1	B33	186.218
hemagglutinin repeat-containing protein [Pseudoleptotrichia goodfellowii]	Pseudoleptotrichia goodfellowii	55.1	55.1	0.08	0.002	30.56	547	WP_006807014.1	B34	134.708
hemagglutinin repeat-containing protein [Pseudoleptotrichia goodfellowii]	Pseudoleptotrichia goodfellowii	52.4	52.4	0.08	0.012	28.33	800	WP_006808400.1	B35	118.759
hypothetical protein CTN00_08385 [Fusobacterium pseudoperiodonticum]	Fusobacterium pseudoperiodonticum	51.2	51.2	0.09	0.03	27.08	694	ATV72951.1	B36	124.785
hypothetical protein GWI33_011824 [Rhynchophorus ferrugineus]	Rhynchophorus ferrugineus	58.5	58.5	0.09	0.0001	29.85	812	KAF7275365.1	E1	157.16
uncharacterized protein LOC5576417 [Aedes aegypti]	Aedes aegypti	51.2	51.2	0.03	0.031	33.82	2577	XP_001656120.2	E2	51.9475
uncharacterized protein LOC109402566 [Aedes albopictus]	Aedes albopictus	50.8	50.8	0.03	0.035	34.78	2612	XP_029725708.1	E3	53.0047
AAEL012505-PA [Aedes aegypti]	Aedes aegypti	50.8	50.8	0.03	0.037	33.82	1729	EAT35319.1	E4	51.5417

## Sheet: PFX12133_CTD
Description	Scientific Name	Max Score	Total Score	Query Cover	E value	Per. ident	Acc. Len	Accession				R1	6760.09		A1	6533.96		P13	7413.52		B20	7479.56		E4	6902.51
Uncharacterized protein YbeQ [Stylophora pistillata]	Stylophora pistillata	691	691	1	0	100	2285	PFX12133.1	E1	69100		R2	6086.73		A3	6330.72		P14	7413.52		B24	7047.13		E3	6869.35
uncharacterized protein LOC111347668 [Stylophora pistillata]	Stylophora pistillata	678	678	1	0	100	331	XP_022810627.1	E2	67800		R5	6058.6		A5	6297.89		P27	7172.77		B25	7009.84		E5	6752.59
SEL1-like repeat protein [Synergistaceae bacterium]	Synergistaceae bacterium	191	734	1	3e-52	39.16	625	MBQ7220245.1	B20	7479.56		R3	5751.35		A2	6264		P5	7147.49		B3	6984		E6	6709.9
sel1 repeat family protein [Neisseria mucosa]	Neisseria mucosa	194	762	0.99	5e-55	38.6	451	WP_060974790.1	P13	7413.52		R8	5485.08		A4	6258.34		P48	7086.78		B21	6890.4		E79	6678.62
sel1 repeat family protein [Neisseria sp. HSUH001]	Neisseria sp. HSUH001	194	951	0.99	5e-55	38.6	451	WP_203026724.1	P14	7413.52		R6	5308.5		A8	6131.43		P2	7064.96		B1	6875.42		E11	6676.87
SEL1-like repeat protein [Morococcus cerebrosus]	Morococcus cerebrosus	193	759	0.99	2e-54	37.54	451	WP_052242822.1	P27	7172.77		R4	5297.73		A6	6121.05		P29	7040.9		B29	6834.98		E40	6652.46
sel1 repeat family protein [Avibacterium paragallinarum]	Avibacterium paragallinarum	197	851	0.91	2e-56	39.87	399	WP_194757607.1	P5	7147.49		R7	5148.67		A10	6052.37		P1	6952.93		B28	6741.17		E52	6506.08
SEL1-like repeat protein [Aliarcobacter cryaerophilus]	Aliarcobacter cryaerophilus	187	624	0.99	6e-53	38.28	378	WP_219993802.1	P48	7086.78		R9	4665.6		A9	6020		P11	6921.14		B13	6738.71		E51	6501.09
sel1 repeat family protein [Neisseria sicca]	Neisseria sicca	205	1132	0.92	4e-58	37.46	547	WP_186805647.1	P2	7064.96		R10	3864.61		A27	5957.44		P54	6898.71		B18	6738.71		E45	6473.04
tetratricopeptide repeat protein [Sodaliphilus pleomorphus]	Sodaliphilus pleomorphus	189	982	0.96	6e-52	38.84	526	WP_206113381.1	B24	7047.13			5442.69			6196.72			7111.27			6933.99			6672.25
Sel1 repeat protein [Kingella denitrificans ATCC 33394]	Kingella denitrificans ATCC 33394	197	1331	0.98	3e-54	36.47	702	EGC16482.1	P29	7040.9
sel1 repeat family protein [Sodaliphilus pleomorphus]	Sodaliphilus pleomorphus	188	981	0.96	8e-52	38.84	529	MSS16674.1	B25	7009.84
SEL1-like repeat protein [Akkermansia sp.]	Akkermansia sp.	194	603	0.9	6e-56	40	322	MBQ8480402.1	B3	6984
MULTISPECIES: SEL1-like repeat protein [Deefgea]	Deefgea	204	637	0.9	5e-59	37.87	419	WP_203570866.1	P1	6952.93
SEL1-like repeat protein [Neisseria elongata]	Neisseria elongata	194	656	0.9	1e-55	39.64	379	WP_107885423.1	P11	6921.14
hypothetical protein FBU30_000795 [Linnemannia zychae]	Linnemannia zychae	199	347	0.9	2e-55	38.54	602	KAF9930195.1	E4	6902.51
SEL1-like repeat protein [Aeromonas sp. sif2433]	Aeromonas sp. sif2433	190	688	0.98	2e-52	37.05	551	WP_218329090.1	P54	6898.71
SEL1-like repeat protein [Lentisphaeria bacterium]	Lentisphaeria bacterium	192	1067	0.99	3e-52	36.25	711	MBR4254855.1	B21	6890.4
SEL1-like repeat protein [Lentisphaeria bacterium]	Lentisphaeria bacterium	197	197	0.97	9e-57	35.98	360	MBR3505571.1	B1	6875.42
hypothetical protein BGZ73_001402 [Actinomortierella ambigua]	Actinomortierella ambigua	202	866	0.91	4e-57	37.37	541	KAF9965531.1	E3	6869.35
tetratricopeptide repeat protein [Neisseria elongata]	Neisseria elongata	201	1023	0.91	2e-57	37.46	450	WP_214037209.1	P3	6851.81
SEL1-like repeat protein [Victivallales bacterium]	Victivallales bacterium	193	2063	0.93	3e-51	38.08	2235	MBQ4480903.1	B29	6834.98
SEL1-like repeat protein [Aeromonas sp. sia0103]	Aeromonas sp. sia0103	188	851	0.98	7e-52	37.05	551	WP_218388936.1	P69	6826.09
sel1 repeat family protein [Aeromonas encheleia]	Aeromonas encheleia	188	684	0.98	8e-52	37.05	551	WP_052445684.1	P71	6826.09
SEL1-like repeat protein [Avibacterium paragallinarum]	Avibacterium paragallinarum	191	1034	0.91	9e-54	39.22	435	WP_194750246.1	P33	6816.83
TPA: tetratricopeptide repeat protein [Deltaproteobacteria bacterium]	Deltaproteobacteria bacterium	201	1482	0.91	7e-55	37.26	879	HIJ75589.1	P19	6815.23
sel1 repeat family protein [Deltaproteobacteria bacterium]	Deltaproteobacteria bacterium	192	396	0.91	5e-55	38.93	379	NOT57344.1	P16	6801.85
SEL1-like repeat protein [Rhodoferax jenense]	Rhodoferax jenense	194	896	0.92	9e-55	38.1	444	MBB1073164.1	P21	6800.09
sel1 repeat family protein [Neisseria sp. HMSC065C04]	Neisseria sp. HMSC065C04	193	654	0.92	8e-55	38.28	420	WP_070765625.1	P20	6797
SEL1-like repeat protein [Aeromonas sp. sif2416]	Aeromonas sp. sif2416	187	680	0.98	2e-51	37.05	551	WP_218290907.1	P85	6789.78
DnaJ domain-containing protein [Methylococcales bacterium]	Methylococcales bacterium	187	344	0.96	3e-51	37.78	550	MBT7968235.1	P89	6782.27
SEL1-like repeat protein [Smithella sp.]	Smithella sp.	190	274	0.92	6e-55	38.69	316	MBP9012631.1	P17	6763.01
hypothetical protein COA94_00750 [Rickettsiales bacterium]	Rickettsiales bacterium	199	786	0.91	6e-59	37.33	489	PCJ29564.1	R1	6760.09
hypothetical protein FBU30_008910 [Linnemannia zychae]	Linnemannia zychae	196	385	0.9	9e-54	38.28	644	KAF9921102.1	E5	6752.59
sel1 repeat family protein [Firmicutes bacterium]	Firmicutes bacterium	183	777	0.9	3e-51	40.93	376	MBR5429015.1	B28	6741.17
sel1 repeat family protein [Gimesia panareensis]	Gimesia panareensis	186	386	0.92	7e-53	39.38	334	WP_197997621.1	B13	6738.71
Putative beta-lactamase HcpD precursor [Gimesia panareensis]	Gimesia panareensis	186	385	0.92	2e-52	39.38	349	QDT25105.1	B18	6738.71
SEL1-like repeat protein [Lentisphaeria bacterium]	Lentisphaeria bacterium	196	196	0.97	3e-56	35.37	360	MBQ7730913.1	B2	6724.54
TPA: cobalamin biosynthesis protein CobT [Lentisphaeria bacterium]	Lentisphaeria bacterium	188	1679	0.99	9e-50	36.13	1297	HCG27147.1	B44	6724.52
mitogen-activated protein kinase kinase kinase 9 [Actinomortierella ambigua]	Actinomortierella ambigua	196	1385	0.91	1e-52	37.62	1167	KAF9975722.1	E6	6709.9
SEL1-like repeat protein [Deinococcus sp. SDU3-2]	Deinococcus sp. SDU3-2	186	820	0.9	3e-51	40.07	492	WP_152872389.1	B30	6707.72
SEL1-like repeat protein [Bacteroidaceae bacterium]	Bacteroidaceae bacterium	194	1397	0.91	6e-52	37.95	1072	MBP3350637.1	B23	6699.69
SEL1-like repeat protein [Burkholderiaceae bacterium]	Burkholderiaceae bacterium	198	632	0.91	2e-56	37.12	446	MBS1170694.1	P4	6688.28
TPA: hypothetical protein [Proteobacteria bacterium]	Proteobacteria bacterium	190	746	0.95	6e-53	37.04	483	HDL63941.1	P49	6685.72
SEL1-like repeat protein [Candidatus Riflebacteria bacterium]	Candidatus Riflebacteria bacterium	192	776	0.9	2e-53	38.67	502	MBP5468099.1	B9	6682.18
unnamed protein product [Rhizophagus irregularis]	Rhizophagus irregularis	176	3335	0.99	2e-45	38.33	2802	CAB4424276.1	E79	6678.62
hypothetical protein BGZ73_000813 [Actinomortierella ambigua]	Actinomortierella ambigua	187	1212	0.92	8e-51	38.81	638	KAF9966871.1	E11	6676.87
SEL1-like repeat protein [Neisseria subflava]	Neisseria subflava	188	839	0.91	2e-53	38.95	378	WP_107868031.1	P43	6663.57
MULTISPECIES: sel1 repeat family protein [Neisseria]	Neisseria	193	663	0.9	5e-55	38.36	404	WP_100066630.1	P15	6663.13
Sel1 repeat protein [Neisseria subflava NJ9703]	Neisseria subflava NJ9703	193	663	0.9	7e-55	38.36	420	EFC53123.1	P18	6663.13
hypothetical protein BGZ81_010790 [Podila clonocystis]	Podila clonocystis	179	710	0.99	9e-48	37.54	647	KAG0017328.1	E40	6652.46
sel1 repeat family protein [Neisseria meningitidis]	Neisseria meningitidis	190	521	0.92	1e-53	38.01	420	WP_053088379.1	P37	6644.15
SEL1-like repeat protein [Haemophilus influenzae]	Haemophilus influenzae	183	720	0.95	3e-51	38.1	400	WP_118804627.1	P88	6623.68
sel1 repeat family protein [Ornithobacterium rhinotracheale]	Ornithobacterium rhinotracheale	185	613	0.92	4e-52	38.91	370	WP_153841436.1	B22	6622.48
sel1 repeat family protein [Gimesia panareensis]	Gimesia panareensis	187	389	0.92	4e-53	38.43	334	WP_145453820.1	B10	6611.5
SEL1-like repeat protein [Haemophilus influenzae]	Haemophilus influenzae	186	714	0.9	2e-52	39.46	400	WP_136440563.1	P56	6605.6
SEL1-like repeat protein [Tepidiphilus sp. J10]	Tepidiphilus sp. J10	186	822	0.91	2e-51	38.91	489	WP_142804283.1	P84	6585.91
hypothetical protein EQP59_00975 [Ornithobacterium rhinotracheale]	Ornithobacterium rhinotracheale	192	643	0.99	5e-54	34.62	423	QAR30029.1	B5	6580.57
SEL1-like repeat protein [Neisseria elongata]	Neisseria elongata	184	498	0.92	4e-52	38.78	343	WP_214037208.1	P61	6564.68
DnaJ domain-containing protein [Methylococcales bacterium]	Methylococcales bacterium	186	460	0.95	4e-51	37.14	550	MBT3699764.1	P92	6562.64
SEL1-like repeat protein [Bacteroidaceae bacterium]	Bacteroidaceae bacterium	191	1422	0.92	7e-51	37.33	1114	MBR3950775.1	B32	6559.63
SEL1-like repeat protein [Ornithobacterium rhinotracheale]	Ornithobacterium rhinotracheale	191	643	0.99	7e-54	34.62	434	WP_185124565.1	B7	6546.3
Sel1 domain protein repeat-containing protein [alpha proteobacterium BAL199]	alpha proteobacterium BAL199	194	290	0.94	3e-56	35.83	380	EDP64864.1	A1	6533.96
SEL1-like repeat protein [Bacteroidales bacterium]	Bacteroidales bacterium	193	605	0.92	9e-53	36.79	664	MBR5068754.1	B16	6532.43
SEL1-like repeat protein [Haemophilus influenzae]	Haemophilus influenzae	189	665	0.92	1e-53	37.54	398	WP_011961996.1	P39	6527.46
sel1 repeat family protein [Neisseria sicca]	Neisseria sicca	193	1081	0.91	5e-54	37.12	511	WP_205836794.1	P31	6519.39
sel1 repeat family protein [Neisseria sp. KH1003-02]	Neisseria sp. KH1003-02	190	823	0.91	1e-53	37.67	420	WP_188214110.1	P38	6513.14
SEL1-like repeat protein [Oscillospiraceae bacterium]	Oscillospiraceae bacterium	180	1047	0.99	3e-47	36.51	808	MBE6534015.1	E52	6506.08
hypothetical protein BGZ95_007142 [Linnemannia exigua]	Linnemannia exigua	176	852	0.92	2e-47	40.15	538	KAG0250634.1	E51	6501.09
tetratricopeptide repeat protein [Oceanospirillaceae bacterium ASO5]	Oceanospirillaceae bacterium ASO5	197	599	0.91	2e-56	36.21	425	QQD22797.1	P6	6491.37
hypothetical protein AMS22_15835 [Thiotrichales bacterium SG8_50]	Thiotrichales bacterium SG8_50	193	1039	0.91	9e-54	36.95	532	KPK48104.1	P34	6489.53
SEL1-like repeat protein [Lentisphaeria bacterium]	Lentisphaeria bacterium	189	513	0.92	1e-51	37.25	566	MBR4717780.1	B26	6477.03
sel1 repeat family protein [Neisseria sp. HMSC068C12]	Neisseria sp. HMSC068C12	191	662	0.9	6e-54	37.67	420	WP_070695286.1	P32	6475.47
hypothetical protein FBU30_010445 [Linnemannia zychae]	Linnemannia zychae	178	432	0.89	2e-47	40.86	598	KAF9931306.1	E45	6473.04
SEL1-like repeat protein [Thiomicrorhabdus sp. 6S2-11]	Thiomicrorhabdus sp. 6S2-11	182	497	0.97	8e-51	36.63	386	WP_208146028.1	P99	6466.66
Sel1-like repeat-containing protein kinase family protein [Capnocytophaga canimorsus]	Capnocytophaga canimorsus	189	741	0.92	2e-50	37.13	796	WP_197721960.1	B40	6456.16
hypothetical protein DFQ26_009650 [Actinomortierella ambigua]	Actinomortierella ambigua	189	798	0.92	2e-50	37.03	948	KAF9165638.1	E16	6438.78
DnaJ domain-containing protein [Euryarchaeota archaeon]	Euryarchaeota archaeon	188	992	0.96	1e-50	35.67	727	MBT5279886.1	E14	6437.72
sel1 repeat family protein [Planctomycetes bacterium]	Planctomycetes bacterium	182	1443	0.99	4e-48	35.71	753	MBI5722651.1	B78	6434.23
SEL1-like repeat protein [Verrucomicrobia bacterium]	Verrucomicrobia bacterium	191	571	0.89	7e-53	37.83	500	MBV9126793.1	B14	6430.72
SEL1-like repeat protein [Verrucomicrobia bacterium]	Verrucomicrobia bacterium	191	573	0.89	9e-53	37.83	532	MBV9658652.1	B17	6430.72
hypothetical protein DFQ27_002921 [Actinomortierella ambigua]	Actinomortierella ambigua	194	764	0.93	1e-52	35.64	756	KAG0261489.1	E7	6430.17
hypothetical protein BJAS_P4095 [Bathymodiolus japonicus methanotrophic gill symbiont]	Bathymodiolus japonicus methanotrophic gill symbiont	187	609	0.87	8e-52	39.49	489	GFO73338.1	P70	6424.63
SEL1-like repeat protein [Neisseria subflava]	Neisseria subflava	185	746	0.9	2e-52	38.58	342	WP_107768707.1	P53	6423.57
SEL1-like repeat protein [Thermoguttaceae bacterium]	Thermoguttaceae bacterium	197	810	0.91	5e-53	35.83	1186	MBQ2622495.1	B11	6423.24
SEL1-like repeat protein [Clostridia bacterium]	Clostridia bacterium	189	325	0.92	1e-53	36.93	365	MBQ6595233.1	B8	6421.39
SEL1-like repeat protein [Porphyromonadaceae bacterium]	Porphyromonadaceae bacterium	188	566	0.93	6e-53	36.69	393	MBF1372529.1	B12	6414.88
SEL1-like repeat protein [Porphyromonas pasteri]	Porphyromonas pasteri	188	570	0.93	7e-53	36.69	393	WP_188808055.1	B15	6414.88
SEL1-like repeat protein [Betaproteobacteria bacterium]	Betaproteobacteria bacterium	198	367	0.88	3e-56	36.79	475	MBM3338463.1	P7	6410.29
hypothetical protein [Gimesia sp.]	Gimesia sp.	190	561	0.91	6e-54	37.05	366	MAX37671.1	B6	6405.94
SEL1-like repeat protein [Haemophilus influenzae]	Haemophilus influenzae	188	573	0.89	1e-53	38.23	352	WP_192496396.1	P35	6396.64
hypothetical protein A3F78_15900 [Burkholderiales bacterium RIFCSPLOWO2_12_FULL_61_40]	Burkholderiales bacterium RIFCSPLOWO2_12_FULL_61_40	190	1247	0.91	3e-52	36.94	567	OGB28651.1	P59	6386.93
sel1 repeat family protein [Treponema sp.]	Treponema sp.	178	969	0.96	3e-48	37.37	500	MBR4386009.1	B73	6385.79
SEL1-like repeat protein [Clostridia bacterium]	Clostridia bacterium	182	575	0.97	5e-50	36.16	488	MBQ6514956.1	B42	6383.69
HcpA family protein [Porphyromonas pasteri]	Porphyromonas pasteri	187	570	0.93	2e-52	36.69	429	GGM53844.1	B19	6380.76
SEL1-like repeat protein [Vibrio lentus]	Vibrio lentus	191	1770	0.92	5e-51	36.24	978	WP_102353929.1	P96	6368.09
sel1 repeat family protein [Psychrobacter urativorans]	Psychrobacter urativorans	187	606	0.92	1e-51	37.01	513	WP_201624150.1	P75	6367.2
sel1 repeat family protein [Gimesia panareensis]	Gimesia panareensis	181	383	0.92	1e-50	38.22	334	WP_145103517.1	B36	6364.39
sel1 repeat family protein [Psychrobacter sp. NG27]	Psychrobacter sp. NG27	194	707	0.89	5e-56	36.82	342	WP_198327213.1	P9	6357.34
putative beta-lactamase HcpC precursor [Tenericutes bacterium ADurb.Bin024]	Tenericutes bacterium ADurb.Bin024	171	365	0.89	2e-47	41.76	306	OQC48894.1	B100	6355.45
SEL1-like repeat protein [Neisseria meningitidis]	Neisseria meningitidis	195	517	0.91	4e-56	35.81	380	WP_219298182.1	P8	6354.48
sel1 repeat family protein [Gammaproteobacteria bacterium]	Gammaproteobacteria bacterium	197	564	0.89	6e-56	36.16	464	MBI2778567.1	P10	6339.93
SEL1-like repeat protein [Neisseria cinerea]	Neisseria cinerea	188	410	0.91	1e-53	37.05	342	WP_107960592.1	P36	6338.51
sel1 repeat family protein [Vibrio lentus]	Vibrio lentus	192	410	0.91	4e-55	36.24	340	WP_133149405.1	P12	6331.85
hypothetical protein GCM10007972_23460 [Iodidimonas muriae]	Iodidimonas muriae	194	1310	0.91	3e-53	35.86	767	GGO15396.1	A3	6330.72
SEL1-like repeat protein [Neisseria sicca]	Neisseria sicca	192	315	0.92	1e-54	35.81	375	WP_107814162.1	P22	6325.48
SEL1-like repeat protein [Paludibacteraceae bacterium]	Paludibacteraceae bacterium	179	741	0.99	1e-47	35.67	616	MBO5989098.1	B94	6321.08
hypothetical protein CF119_01475 [Aeromonas sobria]	Aeromonas sobria	184	425	0.93	5e-52	36.88	364	TNI89048.1	P64	6310.91
sel1 repeat family protein [Aeromonas sobria]	Aeromonas sobria	184	425	0.93	5e-52	36.88	370	WP_205125013.1	P65	6310.91
SEL1-like repeat protein [Desulfovibrionaceae bacterium]	Desulfovibrionaceae bacterium	189	444	0.88	2e-54	37.92	331	MBO4311672.1	P28	6306.85
SEL1-like repeat protein [Akkermansiaceae bacterium]	Akkermansiaceae bacterium	182	994	0.97	1e-49	35.71	517	MBE6409108.1	B45	6304.24
hypothetical protein BJAS_P4252 [Bathymodiolus japonicus methanotrophic gill symbiont]	Bathymodiolus japonicus methanotrophic gill symbiont	185	607	0.87	4e-51	39.13	489	GFO73441.1	P94	6297.97
HcpA family protein [Iodidimonas muriae]	Iodidimonas muriae	182	1142	0.98	5e-51	35.31	443	GGO05713.1	A5	6297.89
hypothetical protein DFQ26_006417 [Actinomortierella ambigua]	Actinomortierella ambigua	190	1254	0.93	2e-50	35.64	1282	KAF9159544.1	E15	6297.59
SEL1-like repeat protein [Lentisphaeria bacterium]	Lentisphaeria bacterium	179	679	0.98	7e-49	35.85	449	MBR7118726.1	B56	6288.81
hypothetical protein [Acidiferrobacteraceae bacterium]	Acidiferrobacteraceae bacterium	183	357	0.91	6e-51	37.74	415	MAG00288.1	P98	6284.84
hypothetical protein [Endozoicomonadaceae bacterium]	Endozoicomonadaceae bacterium	190	996	0.9	1e-52	36.73	525	MBE8232504.1	P52	6280.83
CHAT domain-containing protein [Rhizobium leguminosarum]	Rhizobium leguminosarum	196	614	0.91	3e-53	35.12	1534	NEJ17647.1	A2	6264
CHAT domain-containing protein [Rhizobium leguminosarum]	Rhizobium leguminosarum	194	748	0.91	1e-52	35.45	1606	NEK31547.1	A4	6258.34
sel1 repeat family protein [Neisseria mucosa]	Neisseria mucosa	189	935	0.99	7e-53	33.44	451	WP_080613648.1	P50	6256.96
SEL1-like repeat protein [Synergistaceae bacterium]	Synergistaceae bacterium	180	541	0.91	2e-50	38.19	331	MBQ6776220.1	B39	6255.52
hypothetical protein BGZ96_003509 [Linnemannia gamsii]	Linnemannia gamsii	183	655	0.9	7e-50	37.98	552	KAG0292929.1	E20	6255.31
sel1 repeat family protein [Neisseria flavescens]	Neisseria flavescens	187	722	0.91	4e-51	36.75	594	WP_150536895.1	P95	6253.75
SEL1-like repeat protein [Neisseria subflava]	Neisseria subflava	191	766	0.91	2e-54	35.97	378	WP_107792136.1	P24	6251.95
SEL1-like repeat protein [Neisseria subflava]	Neisseria subflava	191	765	0.91	2e-54	35.97	378	WP_107810979.1	P26	6251.95
SEL1-like repeat protein [Candidatus Amoebophilus asiaticus]	Candidatus Amoebophilus asiaticus	182	891	0.92	3e-48	37.33	778	WP_148204954.1	B70	6250.54
hypothetical protein BGZ91_007641 [Linnemannia elongata]	Linnemannia elongata	179	695	0.95	1e-47	36.75	665	KAF9308843.1	E43	6249.34
SEL1-like repeat protein [Pseudoflavonifractor sp. 524-17]	Pseudoflavonifractor sp. 524-17	186	1378	0.91	6e-49	36.9	1323	WP_161845132.1	B55	6245.69
sel1 repeat family protein [Akkermansiaceae bacterium]	Akkermansiaceae bacterium	186	1024	0.92	3e-49	36.48	845	MBE6410320.1	B51	6242.46
hypothetical protein HMPREF2675_08245 [Neisseria sp. HMSC061H08]	Neisseria sp. HMSC061H08	190	583	0.92	1e-54	35.64	329	OHP63085.1	P23	6229.87
SEL1-like repeat protein [Neisseria sp. HMSC061H08]	Neisseria sp. HMSC061H08	190	791	0.92	5e-54	35.64	365	WP_083323904.1	P30	6229.87
SEL1-like repeat protein [Muribaculaceae bacterium]	Muribaculaceae bacterium	184	345	0.88	2e-49	38.46	645	MBR3451266.1	B48	6227.44
sel1 repeat family protein [Gimesia chilikensis]	Gimesia chilikensis	172	496	0.92	5e-48	39.3	296	WP_197993770.1	B80	6218.83
Putative beta-lactamase HcpC precursor [Gimesia chilikensis]	Gimesia chilikensis	172	496	0.92	8e-48	39.3	325	QDT18617.1	B90	6218.83
SEL1-like repeat protein [Muribaculaceae bacterium]	Muribaculaceae bacterium	182	757	0.89	2e-48	38.38	691	MBQ3323309.1	B67	6216.79
hypothetical protein Aasi_0852 [Candidatus Amoebophilus asiaticus 5a2]	Candidatus Amoebophilus asiaticus 5a2	183	892	0.91	2e-48	37.33	789	ACE06223.1	B68	6216.56
SEL1-like repeat protein [Lachnospiraceae bacterium]	Lachnospiraceae bacterium	182	776	0.92	1e-47	37.12	993	MBR4084539.1	B95	6215.37
SEL1-like repeat protein [Planctomycetes bacterium]	Planctomycetes bacterium	185	1108	0.91	1e-50	36.91	546	MBM4073816.1	B37	6213.8
hypothetical protein [Opitutales bacterium]	Opitutales bacterium	178	306	0.96	5e-49	36.36	393	MBE6411128.1	B54	6213.2
sel1 repeat family protein [Actinobacillus delphinicola]	Actinobacillus delphinicola	187	612	0.89	3e-52	37.33	452	WP_126600276.1	P60	6212.83
hypothetical protein BGZ52_006114 [Haplosporangium bisporale]	Haplosporangium bisporale	177	702	0.9	5e-47	39	651	KAF8926053.1	E55	6212.7
sel1 repeat family protein [Aeromonas media]	Aeromonas media	187	350	0.86	5e-53	38.63	361	WP_049832137.1	P47	6212.48
hypothetical protein DFQ27_003371 [Actinomortierella ambigua]	Actinomortierella ambigua	188	817	0.92	4e-50	35.88	956	KAG0269459.1	E19	6205.8
sel1 repeat family protein [Neisseria sp.]	Neisseria sp.	182	329	0.88	8e-52	38.7	308	MBF1278733.1	P72	6198.19
hypothetical protein BCR41DRAFT_333341 [Lobosporangium transversale]	Lobosporangium transversale	183	709	0.89	1e-49	38.05	569	XP_021883774.1	E23	6197.2
hypothetical protein BGZ73_006812 [Actinomortierella ambigua]	Actinomortierella ambigua	174	1532	0.99	2e-45	35.97	849	KAF9970471.1	E85	6196.19
hypothetical protein EC991_008767 [Linnemannia zychae]	Linnemannia zychae	176	1490	0.94	1e-45	37.45	1301	KAF9899535.1	E74	6195.73
hypothetical protein BGX26_001508 [Mortierella sp. AD094]	Mortierella sp. AD094	173	1141	0.92	6e-45	38.91	818	KAF9346967.1	E98	6192.92
SEL1-like repeat protein [Glaesserella parasuis]	Glaesserella parasuis	187	598	0.9	9e-53	36.79	396	WP_196980281.1	P51	6191.76
SEL1-like repeat protein [Paludibacteraceae bacterium]	Paludibacteraceae bacterium	187	1595	0.92	8e-50	35.99	766	MBP3467313.1	B43	6191.72
SEL1-like repeat protein [Ornithobacterium rhinotracheale]	Ornithobacterium rhinotracheale	189	189	0.9	2e-54	36.39	294	WP_185148186.1	B4	6189.94
hypothetical protein FBU30_005846 [Linnemannia zychae]	Linnemannia zychae	189	989	0.95	2e-50	34.46	849	KAF9924129.1	E17	6187.29
SEL1-like repeat protein [Parabacteroides distasonis]	Parabacteroides distasonis	184	355	0.94	8e-51	35.74	465	WP_217934253.1	B33	6181.59
sel1 repeat family protein [Vibrio splendidus]	Vibrio splendidus	187	759	0.92	3e-51	35.91	560	WP_133154888.1	P87	6177.96
sel1 repeat family protein [Neisseria cinerea]	Neisseria cinerea	189	724	0.9	1e-53	36.3	378	WP_107860183.1	P40	6174.63
Putative beta-lactamase hcpC precursor [Moraxella ovis]	Moraxella ovis	182	320	0.89	2e-51	38.1	320	SPX81505.1	P81	6171.44
hypothetical protein BGX20_005246 [Mortierella sp. AD010]	Mortierella sp. AD010	180	989	0.92	1e-47	37.21	711	KAF9152039.1	E41	6161.98
hypothetical protein BGX21_003124 [Mortierella sp. AD011]	Mortierella sp. AD011	180	990	0.92	1e-47	37.21	737	KAF9377696.1	E44	6161.98
sel1 repeat family protein [Neisseria elongata]	Neisseria elongata	187	650	0.91	3e-52	36.18	451	WP_107919342.1	P58	6156.75
hypothetical protein [Akkermansiaceae bacterium]	Akkermansiaceae bacterium	181	1021	0.91	2e-47	37.37	927	MBE6417229.1	B97	6155.21
tetratricopeptide repeat protein [Oscillospiraceae bacterium]	Oscillospiraceae bacterium	183	599	0.96	1e-48	35.03	803	MBE6616105.1	E29	6154.07
sel1 repeat family protein [Alistipes sp.]	Alistipes sp.	175	341	0.99	2e-47	35.5	452	MBR2429710.1	B99	6150.38
TPA: hypothetical protein [Flavobacteriales bacterium]	Flavobacteriales bacterium	178	338	0.96	5e-48	35.99	530	HHZ94848.1	B84	6149.97
SEL1-like repeat protein [Methanocorpusculum sp. GPch4]	Methanocorpusculum sp. GPch4	182	1239	0.99	3e-48	34.13	777	WP_167815718.1	E32	6149.54
hypothetical protein B7Z37_07055 [Verrucomicrobia bacterium 12-59-8]	Verrucomicrobia bacterium 12-59-8	181	938	0.93	6e-48	36.52	689	OYW76833.1	B87	6147.41
hypothetical protein Aasi_1217 [Candidatus Amoebophilus asiaticus 5a2]	Candidatus Amoebophilus asiaticus 5a2	183	1483	0.9	5e-48	37.29	1402	ACE06544.1	B83	6141.66
SEL1-like repeat protein [Neisseria mucosa]	Neisseria mucosa	189	545	0.9	2e-53	36.09	377	WP_193618131.1	P42	6138.91
sel1 repeat family protein [Moraxella ovis]	Moraxella ovis	181	319	0.89	1e-51	38.1	299	WP_181477031.1	P77	6137.53
sel1 repeat family protein [Candidatus Amoebophilus asiaticus]	Candidatus Amoebophilus asiaticus	182	935	0.92	2e-48	36.64	684	WP_012472992.1	B64	6135
hypothetical protein BGZ76_010571 [Entomortierella beljakovae]	Entomortierella beljakovae	179	776	0.91	4e-48	37.65	552	KAF9432605.1	E34	6132.81
tetratricopeptide repeat protein [Magnetococcales bacterium]	Magnetococcales bacterium	188	1723	0.92	2e-50	35.45	1059	NGZ29270.1	A8	6131.43
Sel1 domain protein repeat-containing protein [Magnetococcus marinus MC-1]	Magnetococcus marinus MC-1	188	1074	0.92	7e-51	35.39	831	ABK44504.1	A6	6121.05
SEL1-like repeat protein [Bacteroidales bacterium]	Bacteroidales bacterium	182	822	0.92	5e-48	36.45	840	MBR6068336.1	B82	6103.19
sel1 repeat family protein [Alistipes sp.]	Alistipes sp.	185	615	0.91	3e-51	36.21	452	MBQ2784773.1	B27	6095.95
hypothetical protein BGW41_005630 [Actinomortierella wolfii]	Actinomortierella wolfii	189	817	0.89	3e-50	36.21	980	KAG0241614.1	E18	6090.88
HCP-like protein [Rhizoclosmatium globosum]	Rhizoclosmatium globosum	184	648	0.91	1e-49	36.36	652	ORY43519.1	E22	6088.12
cobalamin biosynthesis protein CobT [Rickettsiales bacterium]	Rickettsiales bacterium	189	1636	0.91	2e-53	35.39	727	PCJ29023.1	R2	6086.73
SEL1-like repeat protein [Kingella denitrificans]	Kingella denitrificans	191	619	0.89	2e-54	35.79	365	WP_198489563.1	P25	6083.94
SEL1-like repeat protein [Neisseria meningitidis]	Neisseria meningitidis	191	779	0.91	4e-52	35	635	WP_192832381.1	P62	6083.35
SEL1-like repeat protein [Neisseria flavescens]	Neisseria flavescens	187	358	0.87	2e-53	37.33	342	WP_115287644.1	P41	6073.22
hypothetical protein BGX26_012623 [Mortierella sp. AD094]	Mortierella sp. AD094	191	789	0.88	6e-51	36.12	1201	KAF9349029.1	E10	6071.05
hypothetical protein BGZ73_000311 [Actinomortierella ambigua]	Actinomortierella ambigua	190	1817	0.92	1e-50	34.73	1168	KAF9975860.1	E13	6070.8
hypothetical protein BGX20_007271 [Mortierella sp. AD010]	Mortierella sp. AD010	179	1071	0.95	6e-47	35.69	1007	KAF9171613.1	E57	6069.08
SEL1-like repeat protein [Muribaculaceae bacterium]	Muribaculaceae bacterium	174	569	0.95	6e-48	36.67	355	MBR5552115.1	B88	6061.55
hypothetical protein [Rickettsiales bacterium]	Rickettsiales bacterium	173	371	0.96	1e-48	36.48	543	MAP24644.1	R5	6058.6
SEL1-like repeat protein [Neisseria sp. HMSC064F03]	Neisseria sp. HMSC064F03	183	461	0.92	2e-51	35.96	384	WP_070824164.1	P86	6054.23
SEL1-like repeat protein [Magnetococcales bacterium]	Magnetococcales bacterium	187	1283	0.92	3e-50	35.18	1007	MBF0160316.1	A10	6052.37
SEL1-like repeat protein [Lentisphaeria bacterium]	Lentisphaeria bacterium	181	895	0.91	8e-48	36.68	792	MBQ8754160.1	B91	6041.56
sel1 repeat family protein [Oscillibacter sp.]	Oscillibacter sp.	181	779	0.92	2e-48	36.28	608	MBQ8851666.1	B66	6041.35
hypothetical protein BG000_004411 [Podila horticola]	Podila horticola	176	1172	0.91	6e-46	37.69	868	KAG0317823.1	E72	6036.43
putative beta-lactamase HcpC precursor [Synergistetes bacterium ADurb.BinA166]	Synergistetes bacterium ADurb.BinA166	179	611	0.97	1e-48	34.75	455	OPZ40636.1	B58	6033.64
hypothetical protein HMPREF2834_01825 [Neisseria sp. HMSC067H04]	Neisseria sp. HMSC067H04	187	356	0.87	3e-53	37.07	344	OFK02731.1	P45	6030.92
MULTISPECIES: sel1 repeat family protein [Neisseria]	Neisseria	187	355	0.87	4e-53	37.07	348	WP_079453672.1	P46	6030.92
hypothetical protein COV66_07615 [Nitrospinae bacterium CG11_big_fil_rev_8_21_14_0_20_45_15]	Nitrospinae bacterium CG11_big_fil_rev_8_21_14_0_20_45_15	174	575	0.91	1e-48	38.08	319	PIR00357.1	B61	6029.59
SEL1-like repeat protein [Magnetococcales bacterium]	Magnetococcales bacterium	186	1257	0.92	3e-50	35.18	816	MBF0124064.1	A9	6020
hypothetical protein BGZ73_002283 [Actinomortierella ambigua]	Actinomortierella ambigua	183	1202	0.91	4e-48	36.12	946	KAF9974327.1	E33	6015.06
SEL1-like repeat protein [Prevotella intermedia]	Prevotella intermedia	181	924	0.9	2e-49	36.88	483	WP_100190196.1	B49	6007.75
hypothetical protein CTM63_09580 [Prevotella intermedia]	Prevotella intermedia	177	743	0.91	2e-49	37.22	350	ATV29935.1	B50	5995.03
SEL1-like repeat protein [Prevotella intermedia]	Prevotella intermedia	177	737	0.91	2e-48	37.22	447	WP_198405031.1	B69	5995.03
sel1 repeat family protein [Lachnoanaerobaculum sp.]	Lachnoanaerobaculum sp.	174	367	0.92	1e-48	37.45	308	RKW32400.1	B57	5995
hypothetical protein BGX33_010503 [Mortierella sp. NVP41]	Mortierella sp. NVP41	172	595	0.96	5e-45	36.29	689	KAG0201129.1	E94	5992.2
SEL1-like repeat protein [Synergistaceae bacterium]	Synergistaceae bacterium	182	404	0.91	8e-51	36.18	376	MBR6900883.1	B34	5992.13
SEL1-like repeat protein [Thermoguttaceae bacterium]	Thermoguttaceae bacterium	186	937	0.9	2e-50	35.79	569	MBR0238218.1	B38	5991.25
hypothetical protein BGZ80_000446 [Entomortierella chlamydospora]	Entomortierella chlamydospora	180	751	0.9	2e-47	36.88	823	KAG0011752.1	E46	5974.56
hypothetical protein BGZ79_000654 [Entomortierella chlamydospora]	Entomortierella chlamydospora	180	751	0.9	2e-47	36.88	823	KAF9994585.1	E50	5974.56
SEL1-like repeat protein [Synergistaceae bacterium]	Synergistaceae bacterium	179	402	0.91	2e-49	36.62	383	MBQ7221314.1	B47	5965.03
hypothetical protein CYJ98_08005 [Neisseria perflava]	Neisseria perflava	182	627	0.92	6e-51	35.62	384	PKZ61181.1	P97	5964.21
MULTISPECIES: SEL1-like repeat protein [Neisseria]	Neisseria	182	625	0.92	8e-51	35.62	380	WP_167382872.1	P100	5964.21
SEL1-like repeat protein [Neisseria sp. HMSC70E02]	Neisseria sp. HMSC70E02	187	498	0.87	3e-53	36.64	343	WP_070869953.1	P44	5960.96
SEL1-like repeat protein [Prevotella sp.]	Prevotella sp.	176	786	0.89	5e-48	38.05	430	MBR5654220.1	B81	5960.15
hypothetical protein EON58_05820 [Alphaproteobacteria bacterium]	Alphaproteobacteria bacterium	175	546	0.89	2e-48	38.25	412	RYG98862.1	A27	5957.44
SEL1-like repeat protein [Capnocytophaga canimorsus]	Capnocytophaga canimorsus	186	186	0.86	1e-49	37.24	741	WP_095916680.1	B46	5956.91
SEL1-like repeat protein [Neisseria polysaccharea]	Neisseria polysaccharea	184	231	0.9	2e-52	35.96	344	WP_196428671.1	P57	5954.98
ribosomal protein L7/L12 [Bacteroidaceae bacterium]	Bacteroidaceae bacterium	182	868	0.91	7e-48	35.94	982	MBP3613365.1	B89	5952.38
SEL1-like repeat protein [Neisseria sp.]	Neisseria sp.	185	821	0.91	1e-51	35.33	419	MBF1277095.1	P78	5947.81
SEL1-like repeat protein [Capnocytophaga canimorsus]	Capnocytophaga canimorsus	189	374	0.86	1e-50	36.59	760	WP_013997369.1	B35	5947.34
hypothetical protein DFQ26_007430 [Actinomortierella ambigua]	Actinomortierella ambigua	181	691	0.9	1e-47	36.48	857	KAF9158621.1	E42	5942.59
hypothetical protein A2036_03855 [Omnitrophica bacterium GWA2_50_21]	Omnitrophica bacterium GWA2_50_21	177	759	0.92	3e-48	36.49	444	OGW69241.1	B74	5942.03
SEL1-like repeat protein [Aeromonas caviae]	Aeromonas caviae	184	628	0.88	3e-51	36.64	433	WP_052815293.1	P90	5932.75
sel1 repeat family protein [Bacteroides gallinaceum]	Bacteroides gallinaceum	184	335	0.89	5e-51	36.21	432	MBM6657834.1	B31	5929.75
SEL1-like repeat protein [Neisseria lactamica]	Neisseria lactamica	184	682	0.9	1e-51	35.79	378	WP_118810982.1	P76	5926.82
sel1 repeat family protein [Neisseria sicca]	Neisseria sicca	184	322	0.9	9e-52	35.74	384	WP_003761492.1	P74	5918.54
sel1 repeat family protein [Neisseria sp. HMSC066H01]	Neisseria sp. HMSC066H01	184	711	0.91	2e-51	35.33	419	WP_070836996.1	P79	5915.66
toll/interleukin-1 receptor domain-containing protein [Alistipes communis]	Alistipes communis	181	691	0.9	3e-48	36.3	653	WP_195454394.1	B72	5913.27
hypothetical protein BGW39_000731 [Mortierella sp. 14UC]	Mortierella sp. 14UC	177	1542	0.97	4e-46	34.44	1289	KAF9118948.1	E67	5913
sel1 repeat family protein [Thermoguttaceae bacterium]	Thermoguttaceae bacterium	178	326	0.9	4e-50	36.91	314	MBR5414601.1	B41	5912.98
hypothetical protein DFQ27_001568 [Actinomortierella ambigua]	Actinomortierella ambigua	180	685	0.9	2e-47	36.48	858	KAG0263916.1	E48	5909.76
hypothetical protein DFQ27_000467 [Actinomortierella ambigua]	Actinomortierella ambigua	181	649	0.92	5e-48	35.45	759	KAG0265680.1	E36	5903.13
sel1 repeat family protein [Neisseria sp. HMSC065D04]	Neisseria sp. HMSC065D04	183	670	0.91	2e-51	35.41	367	WP_094113295.1	P82	5896.83
hypothetical protein BGZ73_005199 [Actinomortierella ambigua]	Actinomortierella ambigua	175	649	0.89	1e-45	37.83	772	KAF9977689.1	E75	5892.02
hypothetical protein DFQ27_002024 [Actinomortierella ambigua]	Actinomortierella ambigua	188	706	0.91	1e-50	34.41	766	KAG0262957.1	E12	5886.86
putative beta-lactamase HcpD precursor [Pseudovibrio sp. WM33]	Pseudovibrio sp. WM33	171	877	0.92	4e-45	37.37	744	KZL25434.1	A71	5879.05
serine/threonine-protein kinase [Bacteroides gallinaceum]	Bacteroides gallinaceum	182	333	0.89	1e-48	36.21	697	WP_204471486.1	B60	5865.3
SEL1-like repeat protein [Agrobacterium rhizogenes]	Agrobacterium rhizogenes	179	797	0.9	3e-49	36.39	530	NTG14148.1	A13	5862.43
SEL1-like repeat protein [Agrobacterium rhizogenes]	Agrobacterium rhizogenes	179	856	0.9	3e-49	36.39	530	NTH25495.1	A14	5862.43
conserved hypothetical protein [Agrobacterium radiobacter K84]	Agrobacterium radiobacter K84	179	860	0.9	4e-49	36.39	530	ACM26868.1	A15	5862.43
hypothetical protein CN09_06010 [Agrobacterium rhizogenes]	Agrobacterium rhizogenes	179	796	0.9	4e-49	36.39	530	KEA06541.1	A16	5862.43
SEL1-like repeat protein [Agrobacterium rhizogenes]	Agrobacterium rhizogenes	179	724	0.9	4e-49	36.39	530	NTF87453.1	A18	5862.43
sel1 repeat family protein [Agrobacterium rhizogenes]	Agrobacterium rhizogenes	179	722	0.9	4e-49	36.39	530	NTG46846.1	A19	5862.43
TPR repeat-containing protein [Rhizobium sp. AP16]	Rhizobium sp. AP16	179	721	0.9	4e-49	36.39	530	EJK82073.1	A20	5862.43
Sel1 domain-containing protein [Hypericibacter terrae]	Hypericibacter terrae	171	553	0.96	2e-47	35.71	368	QEX18061.1	A31	5862.15
TPA: hypothetical protein [Rhodospirillaceae bacterium]	Rhodospirillaceae bacterium	179	544	0.89	1e-49	36.79	451	HBH26400.1	A11	5861.01
TPR repeat protein [Neisseria meningitidis]	Neisseria meningitidis	184	531	0.89	5e-52	35.79	378	SPY05752.1	P66	5860.97
hypothetical protein GCM10011517_06210 [Actibacterium pelagium]	Actibacterium pelagium	169	454	0.91	7e-47	38.11	342	GGE41369.1	A36	5860.94
hypothetical protein BGZ76_009078 [Entomortierella beljakovae]	Entomortierella beljakovae	180	721	0.91	2e-48	35.74	580	KAF9433715.1	E30	5854.21
hypothetical protein BGZ46_008051 [Entomortierella lignicola]	Entomortierella lignicola	181	492	0.89	2e-49	36.33	516	KAF8976691.1	E25	5852.4
TPA: sel1 repeat family protein [Candidatus Merdousia gallistercoris]	Candidatus Merdousia gallistercoris	176	554	0.94	2e-48	35.35	394	HIV06786.1	B62	5848.3
Conserved protein of unknown function. TPR repeat SEL1 subfamily-like protein [Candidatus Magnetococcus massalia]	Candidatus Magnetococcus massalia	175	703	0.9	5e-46	37.1	974	CRH05773.1	A47	5843.25
SEL1-like repeat protein [Magnetococcales bacterium]	Magnetococcales bacterium	174	779	0.91	6e-47	36.81	595	MBF0141424.1	A35	5828.5
SEL1-like repeat protein [Neisseria elongata]	Neisseria elongata	180	607	0.93	4e-51	34.77	294	WP_082155952.1	P91	5820.5
SEL1-like repeat protein [Neisseria sicca]	Neisseria sicca	185	512	0.91	6e-52	34.55	384	WP_107814163.1	P67	5816.49
sel1 repeat family protein [Agrobacterium rhizogenes]	Agrobacterium rhizogenes	179	795	0.9	6e-49	36.07	530	NTF81453.1	A23	5810.88
hypothetical protein BGZ49_010793 [Haplosporangium sp. Z 27]	Haplosporangium sp. Z 27	177	865	0.89	2e-46	36.88	927	KAF9199139.1	E64	5809.71
hypothetical protein [Rhodospirillaceae bacterium]	Rhodospirillaceae bacterium	176	701	0.91	5e-49	36.27	411	MBE90366.1	A21	5809
hypothetical protein FBU30_001709 [Linnemannia zychae]	Linnemannia zychae	174	628	0.89	6e-47	37.5	470	KAF9915863.1	E58	5807.25
hypothetical protein BGZ79_010282 [Entomortierella chlamydospora]	Entomortierella chlamydospora	175	1181	0.92	2e-45	36.03	1812	KAF9995985.1	E86	5800.83
SEL1-like repeat protein [Muribaculaceae bacterium]	Muribaculaceae bacterium	178	506	0.89	2e-47	36.61	576	MBQ7853551.1	B98	5799.76
sel1 repeat family protein [Rhizobium lusitanum]	Rhizobium lusitanum	179	669	0.9	4e-49	35.97	519	QND47413.1	A17	5794.77
SEL1-like repeat protein [Alphaproteobacteria bacterium]	Alphaproteobacteria bacterium	177	541	0.89	1e-49	36.73	379	MBL3676109.1	A12	5786.08
SEL1-like repeat protein [Neisseria sicca]	Neisseria sicca	184	498	0.91	7e-52	34.55	376	WP_003761488.1	P68	5785.05
SEL1-like repeat protein [Neisseria sicca]	Neisseria sicca	184	499	0.91	8e-52	34.55	384	WP_182096171.1	P73	5785.05
SEL1-like repeat protein [Agrobacterium rhizogenes]	Agrobacterium rhizogenes	178	788	0.9	1e-48	36.07	530	NTG73974.1	A25	5778.41
hypothetical protein BGW42_007401 [Actinomortierella wolfii]	Actinomortierella wolfii	180	545	0.94	5e-48	34.11	675	KAG0233566.1	E37	5771.41
SEL1-like repeat protein [Chlorobaculum sp.]	Chlorobaculum sp.	176	563	0.89	1e-48	36.84	380	NTW53822.1	B59	5770.62
hypothetical protein FBU30_010444 [Linnemannia zychae]	Linnemannia zychae	182	526	0.89	1e-49	35.62	524	KAF9931305.1	E21	5769.73
SEL1-like repeat protein [Magnetococcales bacterium]	Magnetococcales bacterium	177	1374	0.91	2e-46	35.81	1093	MBF0583376.1	A40	5767.92
SEL1-like repeat protein [Magnetovibrio sp.]	Magnetovibrio sp.	175	175	0.94	6e-49	35.05	370	MBL4747751.1	A24	5765.72
Secretory immunoglobulin A-binding protein EsiB [Alphaproteobacteria bacterium MarineAlpha3_Bin4]	Alphaproteobacteria bacterium MarineAlpha3_Bin4	174	882	0.91	1e-47	36.39	450	PPR75962.1	A30	5761.99
hypothetical protein BGZ73_001077 [Actinomortierella ambigua]	Actinomortierella ambigua	179	615	0.91	7e-49	35.37	467	KAF9966291.1	E26	5761.42
SEL1-like repeat protein [Kingella denitrificans]	Kingella denitrificans	185	239	0.91	2e-52	34.2	344	WP_003784169.1	P55	5757.57
hypothetical protein COA94_00215 [Rickettsiales bacterium]	Rickettsiales bacterium	176	405	0.91	6e-51	35.91	395	PCJ29818.1	R3	5751.35
hypothetical protein BGZ90_005624 [Linnemannia elongata]	Linnemannia elongata	188	779	0.9	3e-51	33.99	622	KAG0078247.1	E9	5751.11
SEL1-like repeat protein [Victivallales bacterium]	Victivallales bacterium	178	729	0.9	1e-47	35.88	589	MBO4620469.1	B96	5747.98
hypothetical protein BGZ73_006609 [Actinomortierella ambigua]	Actinomortierella ambigua	177	806	0.91	3e-46	35.67	811	KAF9977246.1	E66	5745.37
hypothetical protein [Rhodospirillaceae bacterium]	Rhodospirillaceae bacterium	176	461	0.9	6e-47	36.26	644	MXW90932.1	A34	5743.58
tetratricopeptide repeat protein [Bombella sp. ESL0378]	Bombella sp. ESL0378	178	865	0.89	6e-49	36.18	478	MUG04671.1	A22	5731.64
hypothetical protein [Nitrospina sp.]	Nitrospina sp.	176	551	0.91	3e-48	35.67	412	MBT3510164.1	B75	5712.91
SEL1-like repeat protein [Neisseria subflava]	Neisseria subflava	184	454	0.88	4e-52	35.27	342	WP_137041186.1	P63	5710.92
hypothetical protein FBU30_010439 [Linnemannia zychae]	Linnemannia zychae	179	576	0.89	7e-48	35.84	589	KAF9931300.1	E39	5709.67
hypothetical protein BGX27_004291 [Mortierella sp. AM989]	Mortierella sp. AM989	171	736	0.91	3e-45	36.68	556	KAF9083008.1	E87	5707.77
hypothetical protein BGX30_009986 [Mortierella sp. GBA39]	Mortierella sp. GBA39	173	399	0.98	5e-46	33.66	547	KAF9137707.1	E70	5706.72
hypothetical protein BG005_004343 [Podila minutissima]	Podila minutissima	171	838	0.9	1e-46	37.07	397	KAG0336243.1	E62	5705.07
SEL1-like repeat protein [Bacteroidaceae bacterium]	Bacteroidaceae bacterium	179	723	0.92	5e-48	34.64	587	MBQ5750845.1	B85	5704.52
sel1 repeat family protein [Comamonadaceae bacterium NML161473]	Comamonadaceae bacterium NML161473	184	894	0.9	2e-51	34.44	418	RMW99022.1	P80	5703.26
tetratricopeptide repeat protein [Bombella sp. ESL0385]	Bombella sp. ESL0385	177	720	0.89	2e-48	36.18	478	MUG90211.1	A26	5699.44
sel1 repeat family protein [Pseudomonas lundensis]	Pseudomonas lundensis	178	632	0.89	8e-49	35.93	436	MBE8609362.1	E27	5692.03
Sel1 repeat protein [Rhizophagus irregularis]	Rhizophagus irregularis	171	589	0.9	1e-45	36.95	504	PKK77329.1	E77	5686.61
hypothetical protein BGX26_011325 [Mortierella sp. AD094]	Mortierella sp. AD094	176	1521	0.92	2e-45	35.03	1288	KAF9350508.1	E82	5672.06
hypothetical protein BWZ31_03740 [Neisseria meningitidis]	Neisseria meningitidis	181	415	0.87	4e-51	35.96	344	OMH49136.1	P93	5662.62
sel1 repeat family protein [Spirabiliibacterium mucosae]	Spirabiliibacterium mucosae	181	241	0.84	2e-51	37.23	310	WP_208121871.1	P83	5660.45
sel1 repeat family protein [Spirabiliibacterium mucosae]	Spirabiliibacterium mucosae	181	241	0.84	2e-51	37.23	310	MBE2897951.1	E8	5660.45
hypothetical protein BGW41_006384 [Actinomortierella wolfii]	Actinomortierella wolfii	182	451	0.91	1e-48	34.11	720	KAG0241047.1	E28	5649.3
hypothetical protein BGX24_004263 [Mortierella sp. AD032]	Mortierella sp. AD032	179	662	0.91	5e-47	34.64	811	KAG0378278.1	E56	5642.51
hypothetical protein BGZ73_000327 [Actinomortierella ambigua]	Actinomortierella ambigua	169	721	0.92	2e-45	36.29	426	KAF9967890.1	E84	5642.37
hypothetical protein [Nitrospina sp.]	Nitrospina sp.	176	422	0.88	2e-48	36.43	369	MBT4556430.1	B63	5642.28
hypothetical protein C804_03350 [Lachnospiraceae bacterium A4]	Lachnospiraceae bacterium A4	176	294	0.9	4e-48	35.59	397	EOS30242.1	B79	5637.46
hypothetical protein BGZ80_010094 [Entomortierella chlamydospora]	Entomortierella chlamydospora	176	1177	0.9	2e-45	35.55	1433	KAG0015011.1	E81	5631.12
hypothetical protein EC957_004392 [Mortierella hygrophila]	Mortierella hygrophila	184	1254	0.9	2e-48	34	1079	KAF9540314.1	E31	5630.4
HCP-like protein [Rhizoclosmatium globosum]	Rhizoclosmatium globosum	182	1655	0.9	4e-48	34.31	821	ORY40642.1	E35	5619.98
hypothetical protein DFQ26_008095 [Actinomortierella ambigua]	Actinomortierella ambigua	181	867	0.91	2e-47	34.08	1243	KAF9157994.1	E47	5613.32
SEL1-like repeat protein [Magnetococcales bacterium]	Magnetococcales bacterium	171	770	0.97	7e-47	33.84	415	MBF0144739.1	A37	5613.04
hypothetical protein BGZ68_001318 [Mortierella alpina]	Mortierella alpina	176	649	0.91	7e-47	35.03	613	KAF9273671.1	E59	5610.4
sel1 repeat family protein [Halobacteria archaeon]	Halobacteria archaeon	177	298	0.91	2e-49	34.74	335	NNJ95326.1	E24	5595.57
hypothetical protein BGZ73_000786 [Actinomortierella ambigua]	Actinomortierella ambigua	180	1173	0.92	2e-47	33.78	838	KAF9966991.1	E49	5593.97
sel1 repeat family protein [Methylacidimicrobium sp. B4]	Methylacidimicrobium sp. B4	180	946	0.9	2e-48	34.53	567	WP_206864881.1	B65	5593.86
SEL1-like repeat protein [Nitrospirae bacterium]	Nitrospirae bacterium	174	456	0.9	5e-48	35.71	344	NWF73445.1	B86	5592.19
SEL1-like repeat protein [Rhodothermaceae bacterium]	Rhodothermaceae bacterium	182	1197	0.9	3e-49	34.11	591	MXW84243.1	B52	5587.22
hypothetical protein CO650_31885 [Rhizobium phaseoli]	Rhizobium phaseoli	184	1044	0.9	2e-50	33.67	584	PDS27422.1	A7	5575.75
SEL1-like repeat protein [Candidatus Methanoplasma termitum]	Candidatus Methanoplasma termitum	173	1015	0.92	5e-45	35.02	749	WP_082007226.1	E96	5573.78
hypothetical protein BGZ91_000030 [Linnemannia elongata]	Linnemannia elongata	171	525	0.9	6e-45	36.2	586	KAF9341873.1	E97	5571.18
hypothetical protein BGZ89_006911 [Linnemannia elongata]	Linnemannia elongata	171	384	0.9	7e-45	36.2	586	KAG0066779.1	E100	5571.18
hypothetical protein BGZ80_009684 [Entomortierella chlamydospora]	Entomortierella chlamydospora	173	466	0.88	6e-48	36.43	345	KAG0015725.1	E38	5546.1
TIR domain-containing protein [Bradyrhizobium sp.]	Bradyrhizobium sp.	176	1257	0.93	4e-46	33.88	1031	THD42033.1	A46	5545.48
sel1 repeat family protein [Rhizobium jaguaris]	Rhizobium jaguaris	172	454	0.95	3e-46	33.85	546	AYG59406.1	A44	5531.09
sel1 repeat family protein [Rhizobium sp. ICMP 5592]	Rhizobium sp. ICMP 5592	174	808	0.9	5e-47	35.31	530	MQB42777.1	A33	5529.55
SEL1-like repeat protein [Alphaproteobacteria bacterium]	Alphaproteobacteria bacterium	168	937	0.93	5e-45	35.31	500	MBP9691872.1	A74	5516.83
hypothetical protein BGZ73_001663 [Actinomortierella ambigua]	Actinomortierella ambigua	177	487	0.89	4e-47	34.9	622	KAF9974848.1	E54	5497.8
SEL1-like repeat protein [Chlorobiaceae bacterium]	Chlorobiaceae bacterium	175	290	0.9	3e-48	34.87	379	MBN1928055.1	B76	5492.03
SEL1-like repeat protein [Magnetococcales bacterium]	Magnetococcales bacterium	167	446	0.91	2e-45	36.13	407	MBF0125517.1	A57	5490.68
hypothetical protein MVEG_08315 [Podila verticillata NRRL 6337]	Podila verticillata NRRL 6337	176	1592	0.9	2e-45	34.65	1563	KFH66215.1	E83	5488.56
hypothetical protein [Rickettsiales bacterium]	Rickettsiales bacterium	164	600	0.97	4e-45	34.48	595	MAP24862.1	R8	5485.08
tetratricopeptide repeat-containing protein [Rhizobium sp. NXC24]	Rhizobium sp. NXC24	172	709	0.9	2e-46	35.31	543	AVA21857.1	A41	5465.99
hypothetical protein FBU30_004680 [Linnemannia zychae]	Linnemannia zychae	176	462	0.89	4e-47	34.88	574	KAF9925567.1	E53	5463.6
TPA: hypothetical protein [Rhodospirillales bacterium]	Rhodospirillales bacterium	167	505	0.9	2e-46	36.33	325	HIM76730.1	A42	5460.4
hypothetical protein D9V35_06005 [Commensalibacter sp. AMU001]	Commensalibacter sp. AMU001	172	633	0.91	1e-45	34.82	655	AYN87080.1	A51	5450.03
hypothetical protein BG015_007336 [Linnemannia schmuckeri]	Linnemannia schmuckeri	173	913	0.9	5e-45	35	820	KAF9150842.1	E92	5449.5
hypothetical protein BGZ88_004433 [Linnemannia elongata]	Linnemannia elongata	178	1281	0.9	1e-46	34	859	KAF9294113.1	E61	5446.8
hypothetical protein [Alphaproteobacteria bacterium]	Alphaproteobacteria bacterium	170	471	0.91	3e-45	35.2	579	MBM3545965.1	A67	5445.44
putative MORN repeat protein [uncultured marine microorganism HF4000_APKG2J17]	uncultured marine microorganism HF4000_APKG2J17	172	607	0.91	1e-45	34.77	577	ABZ08243.1	E73	5442.2
hypothetical protein E3E12_07695 [Swingsia sp. F3b2]	Swingsia sp. F3b2	169	169	0.88	1e-45	36.57	468	QDH14079.1	A56	5438.69
hypothetical protein DFQ27_008069 [Actinomortierella ambigua]	Actinomortierella ambigua	176	702	0.9	6e-46	34.26	762	KAG0252452.1	E71	5426.78
SEL1-like repeat protein [Acidobacteria bacterium]	Acidobacteria bacterium	179	359	0.9	4e-49	33.67	431	MXZ35635.1	B53	5424.24
tetratricopeptide repeat protein [Commensalibacter sp. ESL0367]	Commensalibacter sp. ESL0367	171	629	0.91	4e-45	34.82	655	MUG78014.1	A70	5418.34
sel1 repeat family protein [Roseovarius mucosus]	Roseovarius mucosus	172	1262	0.92	7e-46	34.21	600	MBW4974712.1	A49	5413.39
SEL1-like repeat protein [Commensalibacter sp. W6292M3]	Commensalibacter sp. W6292M3	172	633	0.91	7e-46	34.5	655	MBI0082482.1	A50	5399.94
tetratricopeptide repeat protein [Commensalibacter sp. ESL0379]	Commensalibacter sp. ESL0379	171	629	0.91	2e-45	34.69	656	MUH06573.1	A59	5398.11
SEL1-like repeat protein [Commensalibacter sp. M0265]	Commensalibacter sp. M0265	171	629	0.91	2e-45	34.69	655	MBH9969385.1	A60	5398.11
TPR repeat protein [Varunaivibrio sulfuroxidans]	Varunaivibrio sulfuroxidans	174	889	0.91	7e-48	34.08	454	TCS63070.1	A29	5396.23
SEL1-like repeat protein [Deinococcus yavapaiensis]	Deinococcus yavapaiensis	177	434	0.89	4e-48	34.21	459	WP_110888642.1	B77	5389.1
hypothetical protein BGX23_006943 [Mortierella sp. AD031]	Mortierella sp. AD031	173	842	0.9	3e-46	34.59	532	KAF9098138.1	E65	5385.66
SEL1-like repeat protein [Planctomycetaceae bacterium]	Planctomycetaceae bacterium	175	527	0.9	1e-47	34.11	405	MBV8126774.1	B92	5372.32
tetratricopeptide repeat protein [Commensalibacter sp. ESL0390]	Commensalibacter sp. ESL0390	171	632	0.91	3e-45	34.5	655	MUG81408.1	A62	5368.55
tetratricopeptide repeat protein [Commensalibacter sp. ESL0392]	Commensalibacter sp. ESL0392	171	631	0.91	3e-45	34.5	655	MUH04796.1	A64	5368.55
hypothetical protein BGX26_003666 [Mortierella sp. AD094]	Mortierella sp. AD094	169	482	0.93	5e-45	34.11	485	KAF9357479.1	E95	5361.07
hypothetical protein [Rhodospirillaceae bacterium]	Rhodospirillaceae bacterium	167	460	0.91	1e-45	35.12	402	MBO42912.1	A54	5337.19
SEL1-like repeat protein [Commensalibacter sp. M0357]	Commensalibacter sp. M0357	170	628	0.91	6e-45	34.5	655	MBI0074295.1	A76	5337.15
hypothetical protein DFQ27_002933 [Actinomortierella ambigua]	Actinomortierella ambigua	177	437	0.91	2e-46	33.12	757	KAG0261501.1	E63	5334.64
Sel1 repeat protein (fragment) [Candidatus Terasakiella magnetica]	Candidatus Terasakiella magnetica	170	577	0.92	4e-46	34.09	483	CAA7620685.1	A45	5331.68
SEL1-like repeat protein [Thermoguttaceae bacterium]	Thermoguttaceae bacterium	174	386	0.9	1e-47	33.99	400	MBQ9456732.1	B93	5322.83
hypothetical protein FBU30_010443 [Linnemannia zychae]	Linnemannia zychae	173	1126	0.92	3e-45	33.44	676	KAF9931304.1	E88	5322.31
sel1 repeat family protein [Acidobacteriaceae bacterium]	Acidobacteriaceae bacterium	176	494	0.88	3e-48	34.34	385	MBV8809692.1	B71	5318.58
hypothetical protein [Rickettsiales bacterium]	Rickettsiales bacterium	167	476	0.93	1e-45	34.18	751	MAP24357.1	R6	5308.5
hypothetical protein COA94_02225 [Rickettsiales bacterium]	Rickettsiales bacterium	171	577	0.89	3e-49	34.81	372	PCJ29192.1	R4	5297.73
hypothetical protein OA238_c41620 [Octadecabacter arcticus 238]	Octadecabacter arcticus 238	167	715	0.91	4e-45	34.85	475	AGI74080.1	A73	5296.15
Sel1 domain protein repeat-containing protein [Linnemannia elongata AG-77]	Linnemannia elongata AG-77	171	917	0.91	5e-46	33.99	456	OAQ25666.1	E69	5289.18
sel1 repeat family protein [Magnetococcales bacterium]	Magnetococcales bacterium	172	718	0.9	4e-47	34.11	430	MBF0311099.1	A32	5280.23
hypothetical protein BGZ73_002272 [Actinomortierella ambigua]	Actinomortierella ambigua	174	712	0.91	5e-46	33.33	622	KAF9974316.1	E68	5277.47
hypothetical protein BGZ89_002587 [Linnemannia elongata]	Linnemannia elongata	168	379	0.9	4e-45	34.9	439	KAG0054693.1	E90	5276.88
hypothetical protein BGX26_007220 [Mortierella sp. AD094]	Mortierella sp. AD094	169	644	0.89	1e-45	34.92	410	KAF9354907.1	E76	5252.32
hypothetical protein BGZ73_006607 [Actinomortierella ambigua]	Actinomortierella ambigua	176	300	0.92	1e-46	32.32	655	KAF9977244.1	E60	5233.25
tetratricopeptide repeat protein [Commensalibacter sp. ESL0382]	Commensalibacter sp. ESL0382	171	626	0.9	4e-45	33.99	655	MUG34756.1	A72	5231.06
CHAT domain-containing protein [Rhizobium leguminosarum]	Rhizobium leguminosarum	173	1256	0.91	3e-45	33.11	1721	NEJ17652.1	A65	5212.51
putative beta-lactamase HcpD precursor [Pseudovibrio sp. WM33]	Pseudovibrio sp. WM33	166	377	0.92	1e-45	34.1	365	KZL25962.1	A53	5207.75
hypothetical protein SAMN04490248_11913 [Salinihabitans flavidus]	Salinihabitans flavidus	170	359	0.9	9e-47	33.89	405	SEP00205.1	A39	5185.17
sel1 repeat family protein [Magnetococcales bacterium]	Magnetococcales bacterium	167	427	0.9	8e-47	34.34	296	MBF0435060.1	A38	5161.3
hypothetical protein COA94_00430 [Rickettsiales bacterium]	Rickettsiales bacterium	162	567	0.89	3e-45	35.71	465	PCJ29856.1	R7	5148.67
hypothetical protein BGZ49_005090 [Haplosporangium sp. Z 27]	Haplosporangium sp. Z 27	170	601	0.89	6e-45	34.01	530	KAF9179895.1	E99	5145.71
hypothetical protein FBU30_008924 [Linnemannia zychae]	Linnemannia zychae	170	437	0.87	4e-45	34.75	516	KAF9932110.1	E89	5139.52
TPA: hypothetical protein [Rhodobacteraceae bacterium]	Rhodobacteraceae bacterium	167	770	0.89	3e-45	34.11	465	HAB36742.1	A68	5069.77
SEL1-like repeat protein [Magnetococcales bacterium]	Magnetococcales bacterium	168	370	0.89	2e-46	33.9	355	MBF0153314.1	A43	5068.73
hypothetical protein C3941_24695 [Kaistia algarum]	Kaistia algarum	165	232	0.88	2e-45	34.8	340	PPE77251.1	A58	5052.96
hypothetical protein BGZ73_000247 [Actinomortierella ambigua]	Actinomortierella ambigua	174	409	0.92	2e-45	31.48	733	KAF9968115.1	E78	5039.32
SEL1-like repeat protein [Agrobacterium rhizogenes]	Agrobacterium rhizogenes	166	831	0.91	3e-45	33.33	393	NTG73975.1	A63	5034.83
hypothetical protein BGZ73_005147 [Actinomortierella ambigua]	Actinomortierella ambigua	169	526	0.9	2e-45	33.01	438	KAF9971798.1	E80	5020.82
SEL1-like repeat protein [Agrobacterium rhizogenes]	Agrobacterium rhizogenes	166	853	0.9	2e-45	33.33	393	QRM37796.1	A61	4979.5
conserved hypothetical protein [Agrobacterium radiobacter K84]	Agrobacterium radiobacter K84	166	853	0.9	3e-45	33.33	393	ACM26869.1	A66	4979.5
SEL1-like repeat protein [Agrobacterium rhizogenes]	Agrobacterium rhizogenes	166	852	0.9	3e-45	33.33	393	NTH18893.1	A69	4979.5
hypothetical protein BGZ58_000728 [Dissophora ornata]	Dissophora ornata	169	1181	0.92	5e-45	31.94	496	KAF8925543.1	E91	4966.03
SEL1-like repeat protein [Magnetococcales bacterium]	Magnetococcales bacterium	174	406	0.92	4e-48	31.02	394	MBF0341260.1	A28	4965.68
hypothetical protein BGZ82_004229 [Podila clonocystis]	Podila clonocystis	166	423	0.89	5e-45	33	372	KAG0009085.1	E93	4875.42
hypothetical protein FBZ99_10110 [Rhizobium sp. ERR1071]	Rhizobium sp. ERR1071	164	302	0.89	5e-45	33.22	356	TWB19246.1	A75	4848.79
sel1 repeat family protein [Alphaproteobacteria bacterium]	Alphaproteobacteria bacterium	163	400	0.92	7e-45	32.3	320	TMK10197.1	A77	4843.71
sel1 repeat family protein [Magnetococcales bacterium]	Magnetococcales bacterium	164	318	0.76	1e-45	37.7	296	MBF0415463.1	A55	4698.93
sel1 repeat family protein [Magnetococcales bacterium]	Magnetococcales bacterium	165	319	0.76	7e-46	37.4	296	MBF0419364.1	A48	4689.96
hypothetical protein [Rickettsiales bacterium]	Rickettsiales bacterium	162	503	0.9	8e-45	32	522	MAP24641.1	R9	4665.6
SEL1-like repeat protein [Magnetococcales bacterium]	Magnetococcales bacterium	164	319	0.76	1e-45	37.4	296	MBF0138964.1	A52	4661.54
sel1 repeat family protein [Rickettsiaceae bacterium]	Rickettsiaceae bacterium	127	235	0.85	1e-33	35.8	276	MBP9778538.1	R10	3864.61
hypothetical protein [Rickettsiales bacterium]	Rickettsiales bacterium	121	389	0.96	6e-31	31.34	329	MAP24640.1	R12	3640.45
SEL1-like repeat protein [Rickettsiales endosymbiont of Trichoplax sp. H2]	Rickettsiales endosymbiont of Trichoplax sp. H2	125	200	0.79	3e-32	31	371	WP_154510443.1	R11	3061.25
SEL1-like repeat protein [Rickettsiales bacterium]	Rickettsiales bacterium	110	373	0.81	1e-26	33.49	349	NRA73454.1	R14	2983.96
hypothetical protein [Rickettsiales bacterium]	Rickettsiales bacterium	112	211	0.85	2e-27	30.43	344	MAI29637.1	R13	2896.94
sel1 repeat family protein [Rickettsiales bacterium]	Rickettsiales bacterium	70.9	191	0.89	1e-12	45.05	394	MBT4989003.1	R20	2842.7
hypothetical protein [Rickettsiales bacterium]	Rickettsiales bacterium	104	285	0.88	7e-24	29.2	503	MBA95260.1	R15	2672.38
hypothetical protein [Rickettsiales bacterium]	Rickettsiales bacterium	72.8	292	0.86	6e-15	40	118	MAP24642.1	R19	2504.32
hypothetical protein [Rickettsiales bacterium]	Rickettsiales bacterium	89.7	232	0.82	5e-20	33.08	231	MBA95261.1	R16	2433.17
hypothetical protein [Rickettsiales bacterium]	Rickettsiales bacterium	82	258	0.8	2e-17	36.07	197	MBO89168.1	R17	2366.19
hypothetical protein [Rickettsiales bacterium]	Rickettsiales bacterium	66.2	170	0.83	8e-12	34.38	197	MAI84943.1	R22	1889.04
hypothetical protein [Rickettsiales bacterium]	Rickettsiales bacterium	77.4	145	0.77	1e-15	30	221	MBV64560.1	R18	1787.94
sel1 repeat family protein [Rickettsiales bacterium]	Rickettsiales bacterium	68.6	188	0.7	9e-12	37.01	488	MBO4957124.1	R23	1777.22
hypothetical protein COA94_02470 [Rickettsiales bacterium]	Rickettsiales bacterium	54.7	99.7	0.98	2e-07	30.77	412	PCJ29113.1	R33	1649.46
sel1 repeat family protein [Rickettsiales bacterium]	Rickettsiales bacterium	70.1	124	0.81	2e-12	27.75	423	NRA73809.1	R21	1575.67
hypothetical protein B6I23_00890 [Rickettsiaceae bacterium 4572_127]	Rickettsiaceae bacterium 4572_127	54.3	151	0.74	2e-07	34.57	240	OQX94482.1	R31	1389.09
hypothetical protein [Rickettsiales bacterium]	Rickettsiales bacterium	60.5	115	0.59	8e-10	38.71	199	MAI29325.1	R26	1381.75
sel1 repeat family protein [Rickettsiales endosymbiont of Trichoplax sp. H2]	Rickettsiales endosymbiont of Trichoplax sp. H2	53.9	158	0.47	2e-07	51.72	219	WP_154512159.1	R30	1310.22
TIGR02281 family clan AA aspartic protease [Rickettsiales bacterium]	Rickettsiales bacterium	52.8	52.8	0.64	1e-06	31.96	424	NRA73770.1	R34	1079.99
sel1 repeat family protein [Rickettsiaceae bacterium]	Rickettsiaceae bacterium	53.5	148	0.51	2e-08	37.33	89	NRB11253.1	R28	1018.55
sel1 repeat family protein [Rickettsiales bacterium]	Rickettsiales bacterium	46.6	46.6	0.64	5e-05	28.84	221	NRA73353.1	R38	860.124
sel1 repeat family protein [Candidatus Aquarickettsia rohweri]	Candidatus Aquarickettsia rohweri	54.3	107	0.3	6e-08	52.73	167	WP_126045253.1	R29	858.972
hypothetical protein [Rickettsiales bacterium]	Rickettsiales bacterium	63.9	107	0.39	6e-11	33.58	200	MBT35579.1	R24	836.847
sel1 repeat family protein [Rickettsiaceae bacterium]	Rickettsiaceae bacterium	58.2	97.4	0.34	2e-09	38.96	140	NRB11254.1	R27	770.94
hypothetical protein [Rickettsiales bacterium]	Rickettsiales bacterium	60.8	60.8	0.35	6e-10	32	198	MBD74383.1	R25	680.96
hypothetical protein [Rickettsiales bacterium]	Rickettsiales bacterium	53.5	53.5	0.32	2e-07	33.03	208	MAI75752.1	R32	565.474
hypothetical protein [Rickettsiales bacterium]	Rickettsiales bacterium	51.2	51.2	0.33	3e-06	31.82	325	MBA94679.1	R36	537.631
hypothetical protein [Rickettsiales bacterium]	Rickettsiales bacterium	51.2	51.2	0.2	4e-06	41.18	581	MBV64177.1	R37	421.683
hypothetical protein [Rickettsiales bacterium]	Rickettsiales bacterium	41.2	41.2	0.37	0.001	26.83	140	MBV64060.1	R40	408.997
hypothetical protein [Rickettsiales bacterium]	Rickettsiales bacterium	52	52	0.18	1e-06	40.98	246	MBT35095.1	R35	383.573
hypothetical protein [Rickettsiales bacterium]	Rickettsiales bacterium	38.5	38.5	0.34	0.041	25	357	MAZ06853.1	R42	327.25
sel1 repeat family protein [Rickettsiales bacterium]	Rickettsiales bacterium	42.4	42.4	0.25	0.002	28.92	413	MBN8523214.1	R41	306.552
Putative serine protease HtrA [Rickettsiales bacterium Ac37b]	Rickettsiales bacterium Ac37b	45.4	45.4	0.16	0.0002	40.74	332	AIL64438.1	R39	295.935

## Sheet: PFX12131
Description	Scientific Name	Max Score	Total Score	Query Cover	E value	Per. ident	Acc. Len	Accession				R1	5293.02		A2	1688.1		P1	1669.12		B1	5541.97		E4	8789.92
hypothetical protein EOP33_01065 [Rickettsiaceae bacterium]	Rickettsiaceae bacterium	189	189	0.62	9e-57	45.17	308	RYE05837.1	R1	5293.02		R2	3234.91		A3	1568.64		P3	1555.33		B2	3611.3		E5	8788.41
hypothetical protein EOP33_01060 [Rickettsiaceae bacterium]	Rickettsiaceae bacterium	157	157	0.35	4e-45	58.87	261	RYE05836.1	R2	3234.91		R3	1214.94		A5	1476.9		P13	1512.74		B13	1816.18		E6	7918.84
YqaJ viral recombinase family protein [Rickettsiaceae bacterium]	Rickettsiaceae bacterium	84.7	84.7	0.4	1e-17	35.86	302	MBP9778166.1	R3	1214.94		R4	1287.34		A4	1430.37		P2	1507.85		B5	1799.45		E9	1669.12
hypothetical protein EKK61_00455 [Rickettsiales bacterium]	Rickettsiales bacterium	78.6	78.6	0.59	2e-15	27.76	311	RTK93868.1	R4	1287.34		R5	213.5		A9	1426.24		P6	1505.24		B91	1677.69		E12	1610.22
YqaJ viral recombinase family protein [Anaplasma marginale]	Anaplasma marginale	42.7	42.7	0.1	9e-05	50	61	WP_042892908.1	R5	213.5			2248.74		A6	1305.77		P18	1495.64		B58	1657.47		E15	1594.79
hypothetical protein [Alphaproteobacteria bacterium]	Alphaproteobacteria bacterium	89.7	89.7	0.15	1e-19	77.36	77	NDA90127.1	A1	1040.88					A8	1300.45		P19	1495.64		B4	1619.44		E18	1594.79
hypothetical protein [Alphaproteobacteria bacterium]	Alphaproteobacteria bacterium	95.5	95.5	0.59	1e-19	29.96	303	MBM3467617.1	A2	1688.1					A21	1233.39		P21	1495.64		B93	1601.91		E19	1594.79
hypothetical protein [Alphaproteobacteria bacterium]	Alphaproteobacteria bacterium	89.7	89.7	0.59	1e-17	29.64	269	NDA90736.1	A3	1568.64					A24	1226.16		P4	1425.51		B77	1601.62		E20	1504.28
hypothetical protein [Alphaproteobacteria bacterium]	Alphaproteobacteria bacterium	89	89	0.59	4e-17	27.24	305	MBM3467587.1	A4	1430.37					A7	1205.04		P20	1404.14		B99	1594.79		E54	1486.34
TPA: hypothetical protein [Rhodospirillales bacterium]	Rhodospirillales bacterium	86.7	86.7	0.58	3e-16	29.37	319	HFD16301.1	A5	1476.9						1386.11			1506.69			2252.18			3655.15
hypothetical protein [Alphaproteobacteria bacterium]	Alphaproteobacteria bacterium	85.1	85.1	0.4	1e-15	38.36	302	NDA90762.1	A6	1305.77
YqaJ viral recombinase family protein [Sphingomonas sp. C33]	Sphingomonas sp. C33	83.6	83.6	0.39	3e-15	36.96	301	WP_160593180.1	A7	1205.04
hypothetical protein [Alphaproteobacteria bacterium]	Alphaproteobacteria bacterium	82	82	0.59	9e-15	26.88	308	NBU52985.1	A8	1300.45
hypothetical protein [Candidatus Fonsibacter lacus]	Candidatus Fonsibacter lacus	81.6	81.6	0.64	1e-14	27.31	303	NCU71568.1	A9	1426.24
hypothetical protein [Alphaproteobacteria bacterium]	Alphaproteobacteria bacterium	80.9	80.9	0.4	3e-14	35.86	302	MBM3467709.1	A10	1160.43
YqaJ viral recombinase family protein [Candidatus Finniella inopinata]	Candidatus Finniella inopinata	77	77	0.4	1e-12	33.79	348	WP_130154632.1	A11	1040.73
hypothetical protein [Mameliella sp.]	Mameliella sp.	75.5	75.5	0.32	2e-12	34.48	315	MBT53504.1	A12	833.037
YqaJ viral recombinase family protein [Alphaproteobacteria bacterium]	Alphaproteobacteria bacterium	74.3	74.3	0.39	6e-12	31.69	311	MBQ2883312.1	A13	918.281
hypothetical protein [Alphaproteobacteria bacterium]	Alphaproteobacteria bacterium	73.9	73.9	0.4	7e-12	33.56	303	MBM3467463.1	A14	992.034
YqaJ viral recombinase family protein [Paracoccus homiensis]	Paracoccus homiensis	73.6	73.6	0.59	1e-11	25.74	321	WP_090735755.1	A15	1117.73
recombinase RecT [Azospirillum agricola]	Azospirillum agricola	73.6	73.6	0.34	1e-11	33.61	366	WP_209780665.1	A16	841.057
recombinase [Shinella sp.]	Shinella sp.	73.2	73.2	0.49	2e-11	30.05	328	PZU20091.1	A17	1077.83
YqaJ viral recombinase family protein [Agrobacterium sp. a22-2]	Agrobacterium sp. a22-2	68.6	68.6	0.37	3e-11	36.5	136	NKN39906.1	A18	926.443
YqaJ viral recombinase family protein [Agrobacterium sp. a22-2]	Agrobacterium sp. a22-2	67	67	0.35	1e-10	37.12	130	WP_210259471.1	A19	870.464
YqaJ viral recombinase family protein [Alphaproteobacteria bacterium]	Alphaproteobacteria bacterium	71.2	71.2	0.53	1e-10	28.5	451	MBQ7673240.1	A20	1075.48
YqaJ viral recombinase family protein [Paracoccus versutus]	Paracoccus versutus	68.2	68.2	0.69	6e-10	26.21	322	WP_116222296.1	A21	1233.39
YqaJ viral recombinase family protein [Paracoccus sp. SY]	Paracoccus sp. SY	68.2	68.2	0.41	6e-10	31.9	320	WP_103175131.1	A22	891.988
YqaJ viral recombinase family protein [Hyphomonas sp.]	Hyphomonas sp.	68.2	68.2	0.39	8e-10	27.27	317	MBL4879635.1	A23	725.327
YqaJ viral recombinase family protein [Paracoccus denitrificans]	Paracoccus denitrificans	67.8	67.8	0.69	9e-10	26.21	322	WP_011749975.1	A24	1226.16
recombinase RecT [Azospirillum baldaniorum]	Azospirillum baldaniorum	68.2	68.2	0.34	1e-09	31.09	422	WP_145699742.1	A25	720.915
YqaJ viral recombinase family protein [Hyphomonas sp.]	Hyphomonas sp.	67.4	67.4	0.39	1e-09	27.27	317	MBL4879611.1	A26	716.819
YqaJ viral recombinase family protein [Paracoccus fontiphilus]	Paracoccus fontiphilus	67.4	67.4	0.41	1e-09	27.33	321	WP_207464513.1	A27	755.237
YqaJ viral recombinase family protein [Magnetococcales bacterium]	Magnetococcales bacterium	66.6	66.6	0.58	2e-09	23.02	319	MBF0260417.1	A28	889.217
endonuclease [Rhodobacteraceae bacterium CH30]	Rhodobacteraceae bacterium CH30	66.6	66.6	0.41	2e-09	28.08	327	RQW27168.1	A29	766.752
hypothetical protein [Rhodobacteraceae bacterium]	Rhodobacteraceae bacterium	66.2	66.2	0.39	3e-09	29.08	313	NBV61835.1	A30	750.787
alkaline phosphatase [Sphingopyxis sp.]	Sphingopyxis sp.	65.9	65.9	0.39	4e-09	26.9	334	PHR17767.1	A31	691.357
YqaJ viral recombinase family protein [Methylorubrum populi]	Methylorubrum populi	65.9	65.9	0.39	5e-09	30.34	334	WP_063988281.1	A32	779.768
endonuclease [Rhodobacteraceae bacterium CH30]	Rhodobacteraceae bacterium CH30	65.1	65.1	0.41	8e-09	28.38	327	RQW27265.1	A33	757.491
endonuclease [Alphaproteobacteria bacterium]	Alphaproteobacteria bacterium	58.5	58.5	0.19	2e-08	41.79	70	NBT86470.1	A34	464.496
YqaJ viral recombinase family protein [Paracoccus sp. 228]	Paracoccus sp. 228	63.2	63.2	0.53	3e-08	27.54	321	WP_045999264.1	A35	922.48
YqaJ viral recombinase family protein [Roseovarius nitratireducens]	Roseovarius nitratireducens	63.2	63.2	0.4	3e-08	29.45	328	WP_104019088.1	A36	744.496
recombinase RecT [Mesorhizobium sp.]	Mesorhizobium sp.	62.8	62.8	0.34	4e-08	35.25	348	TIS37549.1	A37	752.658
recombinase RecT [Azospirillum baldaniorum]	Azospirillum baldaniorum	63.2	63.2	0.34	5e-08	31.09	435	WP_174452348.1	A38	668.062
hypothetical protein ABAZ39_07355 [Azospirillum brasilense]	Azospirillum brasilense	62.8	62.8	0.34	6e-08	31.09	439	AIB11816.1	A39	663.834
recombinase RecT [Azospirillum brasilense]	Azospirillum brasilense	62.8	62.8	0.34	6e-08	31.09	436	WP_144243475.1	A40	663.834
YqaJ viral recombinase family protein [Alphaproteobacteria bacterium]	Alphaproteobacteria bacterium	62.4	62.4	0.39	7e-08	28.77	334	MBU2080292.1	A41	700.147
recombinase RecT [Azospirillum brasilense]	Azospirillum brasilense	62.8	62.8	0.34	7e-08	31.09	435	WP_147394638.1	A42	663.834
recombinase RecT [Kiloniella litopenaei]	Kiloniella litopenaei	62.4	62.4	0.35	7e-08	28.03	334	WP_052742145.1	A43	612.175
recombinase RecT [Caulobacteraceae bacterium]	Caulobacteraceae bacterium	61.2	61.2	0.38	8e-08	32.06	250	NBW10804.1	A44	745.587
YqaJ-like viral recombinase domain protein [Alphaproteobacteria bacterium ADurb.Bin438]	Alphaproteobacteria bacterium ADurb.Bin438	60.5	60.5	0.4	9e-08	25.33	210	OPZ77048.1	A45	612.986
recombinase RecT [Phenylobacterium sp.]	Phenylobacterium sp.	62	62	0.34	9e-08	31.15	351	TAL29060.1	A46	656.642
YqaJ viral recombinase family protein [Thioclava sp. DLFJ5-1]	Thioclava sp. DLFJ5-1	60.1	60.1	0.39	3e-07	29.88	330	WP_078541171.1	A47	700.357
recombinase RecT [Paracoccus sp. 1011MAR3C25]	Paracoccus sp. 1011MAR3C25	60.5	60.5	0.34	4e-07	33.6	406	WP_119751292.1	A48	691.152
recombinase RecT [Methylobacterium sp. CG09_land_8_20_14_0_10_71_15]	Methylobacterium sp. CG09_land_8_20_14_0_10_71_15	59.7	59.7	0.32	5e-07	38.74	349	PIU06949.1	A49	740.089
hypothetical protein AwMethylo_22860 [Methylobacterium sp.]	Methylobacterium sp.	59.7	59.7	0.32	5e-07	38.74	346	GBU18071.1	A50	740.089
recombinase RecT [Methylobacterium pseudosasicola]	Methylobacterium pseudosasicola	58.9	58.9	0.32	6e-07	36.94	269	WP_139234333.1	A51	696.245
recombinase RecT [Nordella sp. HKS 07]	Nordella sp. HKS 07	58.5	58.5	0.35	7e-07	32.79	258	WP_165165987.1	A52	671.375
recombinase RecT [Mesorhizobium sp.]	Mesorhizobium sp.	58.5	58.5	0.32	1e-06	36.28	360	RWM29452.1	A53	679.162
recombinase RecT [Paracoccus pantotrophus]	Paracoccus pantotrophus	58.5	58.5	0.35	2e-06	32.56	395	WP_072462799.1	A54	666.666
recombinase RecT [Alphaproteobacteria bacterium]	Alphaproteobacteria bacterium	58.2	58.2	0.32	2e-06	33.04	496	MBU0801421.1	A55	615.337
recombinase RecT [Mesorhizobium sp. LSJC280B00]	Mesorhizobium sp. LSJC280B00	57.8	57.8	0.32	2e-06	34.51	332	ESW92677.1	A56	638.297
recombinase RecT [Mesorhizobium sp. LSJC280B00]	Mesorhizobium sp. LSJC280B00	57.8	57.8	0.32	2e-06	34.51	362	WP_051406078.1	A57	638.297
recombinase RecT [Aurantimonas sp. DM33-3]	Aurantimonas sp. DM33-3	57.8	57.8	0.32	2e-06	36.52	356	WP_187389512.1	A58	675.474
YqaJ viral recombinase family protein [Rhodovulum sp. BSW8]	Rhodovulum sp. BSW8	57.4	57.4	0.39	3e-06	26.92	322	WP_113668704.1	A59	602.631
YqaJ-like viral recombinase domain protein [Alphaproteobacteria bacterium ADurb.BinA305]	Alphaproteobacteria bacterium ADurb.BinA305	57.4	57.4	0.58	3e-06	24.12	317	OPZ03652.1	A60	803.003
recombinase RecT [Paracoccus sp. SM22M-07]	Paracoccus sp. SM22M-07	57	57	0.38	4e-06	32.61	366	WP_072296112.1	A61	706.333
recombinase RecT [Sphingomonas xinjiangensis]	Sphingomonas xinjiangensis	56.2	56.2	0.34	5e-06	33.61	284	WP_184083868.1	A62	642.22
recombinase RecT [Paracoccus hibiscisoli]	Paracoccus hibiscisoli	56.2	56.2	0.34	9e-06	32.8	404	WP_136855724.1	A63	626.742
recombinase RecT [Beijerinckia sp. L45]	Beijerinckia sp. L45	55.5	55.5	0.34	1e-05	30.83	398	WP_158809626.1	A64	581.762
alkaline phosphatase [Thalassospira xiamenensis]	Thalassospira xiamenensis	52.8	52.8	0.31	2e-05	30.77	146	PTB96123.1	A65	503.643
recombinase RecT [Mesorhizobium neociceri]	Mesorhizobium neociceri	55.1	55.1	0.32	2e-05	34.51	384	WP_181058603.1	A66	608.48
recombinase RecT [Methylobacterium nodulans]	Methylobacterium nodulans	54.7	54.7	0.31	2e-05	34.86	320	WP_015931559.1	A67	591.121
recombinase RecT [Methylobacterium nodulans]	Methylobacterium nodulans	54.3	54.3	0.32	2e-05	35.4	318	WP_015929157.1	A68	615.11
hypothetical protein [Microvirga tunisiensis]	Microvirga tunisiensis	54.7	54.7	0.32	3e-05	36.28	454	MPR31106.1	A69	635.045
recombinase RecT [Rhizobium sp. CFBP 8762]	Rhizobium sp. CFBP 8762	54.3	54.3	0.32	4e-05	30.36	422	WP_192121800.1	A70	527.535
YqaJ viral recombinase family protein [Alphaproteobacteria bacterium]	Alphaproteobacteria bacterium	53.5	53.5	0.4	6e-05	30.19	344	MBQ2885401.1	A71	646.066
recombinase RecT [Mesorhizobium sp. B1-1-5]	Mesorhizobium sp. B1-1-5	53.1	53.1	0.32	8e-05	33.63	383	WP_140547321.1	A72	571.441
recombinase RecT [Mesorhizobium sp. LNHC220B00]	Mesorhizobium sp. LNHC220B00	52.8	52.8	0.32	9e-05	33.63	353	ESY88353.1	A73	568.212
recombinase RecT [Mesorhizobium sp. LNHC220B00]	Mesorhizobium sp. LNHC220B00	52.8	52.8	0.32	9e-05	33.63	397	WP_084567397.1	A74	568.212
recombinase RecT [Brucella anthropi]	Brucella anthropi	52	52	0.32	0.0002	31.25	398	WP_051517793.1	A75	520
recombinase RecT [Brucella gallinifaecis]	Brucella gallinifaecis	52	52	0.32	0.0002	31.25	415	WP_140903906.1	A76	520
YqaJ-like viral recombinase domain protein [Caedimonas varicaedens]	Caedimonas varicaedens	51.6	51.6	0.37	0.0002	30.46	299	GAO98151.1	A77	581.542
recombinase RecT [Brucella anthropi]	Brucella anthropi	52	52	0.32	0.0002	31.25	402	WP_151610072.1	A78	520
hypothetical protein [Caulobacteraceae bacterium]	Caulobacteraceae bacterium	51.6	51.6	0.34	0.0002	32.2	313	NBW19421.1	A79	564.917
recombinase RecT [Brucella intermedia]	Brucella intermedia	52	52	0.32	0.0002	31.25	405	WP_152849646.1	A80	520
recombination protein RecT [Ochrobactrum sp. P6BSIII]	Ochrobactrum sp. P6BSIII	51.6	51.6	0.32	0.0003	31.25	398	MBA8822279.1	A81	516
hypothetical protein [Rhodobacteraceae bacterium]	Rhodobacteraceae bacterium	50.8	50.8	0.31	0.0004	29.46	347	NBV61952.1	A82	463.936
hypothetical protein [Caulobacteraceae bacterium]	Caulobacteraceae bacterium	48.1	48.1	0.35	0.0005	25.81	133	NBW23303.1	A83	434.511
recombinase RecT [Brucella anthropi]	Brucella anthropi	50.8	50.8	0.32	0.0005	30.36	398	WP_151664770.1	A84	493.532
recombinase RecT [Altererythrobacter xixiisoli]	Altererythrobacter xixiisoli	50.4	50.4	0.28	0.0007	27.03	410	WP_161390565.1	A85	381.447
MULTISPECIES: recombinase RecT [unclassified Novosphingobium]	unclassified Novosphingobium	48.9	48.9	0.32	0.002	29.46	412	WP_107718454.1	A86	460.99
recombinase RecT [Novosphingobium sp. SG726]	Novosphingobium sp. SG726	48.5	48.5	0.32	0.002	29.01	410	WP_168350903.1	A87	450.235
recombinase RecT [Novosphingobium sp. THN1]	Novosphingobium sp. THN1	48.5	48.5	0.25	0.003	28.43	411	WP_118074457.1	A88	344.714
hypothetical protein [Caulobacteraceae bacterium]	Caulobacteraceae bacterium	47.4	47.4	0.48	0.004	27.49	302	NBW15217.1	A89	625.452
recombinase RecT [Kordiimonadaceae bacterium]	Kordiimonadaceae bacterium	47	47	0.33	0.006	28.68	364	MBL4837009.1	A90	444.827
hypothetical protein [Alphaproteobacteria bacterium]	Alphaproteobacteria bacterium	46.6	46.6	0.38	0.008	28.57	307	MBE6457593.1	A91	505.918
recombinase RecT [Novosphingobium sp.]	Novosphingobium sp.	46.6	46.6	0.32	0.01	27.34	424	MBP6554653.1	A92	407.694
recombinase RecT [Methylobacterium sp. WSM2598]	Methylobacterium sp. WSM2598	46.2	46.2	0.21	0.012	39.19	327	WP_018261570.1	A93	380.221
recombinase RecT [Azospirillum brasilense]	Azospirillum brasilense	46.2	46.2	0.37	0.013	26.92	359	WP_174444646.1	A94	460.17
TPA: hypothetical protein [Aurantimonas coralicida]	Aurantimonas coralicida	45.1	45.1	0.17	0.028	40.98	377	HEU02551.1	A95	314.194
YqaJ viral recombinase family protein [Alteraurantiacibacter aestuarii]	Alteraurantiacibacter aestuarii	43.5	43.5	0.29	0.04	27.62	196	WP_160589515.1	A96	348.426
putative uncharacterized protein [Parasutterella excrementihominis CAG:233]	Parasutterella excrementihominis CAG:233	95.9	95.9	0.48	6e-19	36.26	308	CCX87711.1	P1	1669.12
YqaJ viral recombinase family protein [Burkholderia pseudomallei]	Burkholderia pseudomallei	92.8	92.8	0.49	6e-18	33.16	298	WP_200524238.1	P2	1507.85
YqaJ viral recombinase family protein [Luteimonas mephitis]	Luteimonas mephitis	92.8	92.8	0.5	7e-18	33.52	328	WP_027079923.1	P3	1555.33
YqaJ viral recombinase family protein [Burkholderia pseudomallei]	Burkholderia pseudomallei	92	92	0.39	1e-17	39.73	299	WP_050865104.1	P4	1425.51
hypothetical protein DVA85_15945 [Acinetobacter sp. RIT592]	Acinetobacter sp. RIT592	92	92	0.4	2e-17	32.19	327	RDC50982.1	P5	1184.59
YqaJ viral recombinase family protein [Sutterella sp.]	Sutterella sp.	89.7	89.7	0.57	8e-17	29.44	314	MBS5811355.1	P6	1505.24
YqaJ viral recombinase family protein [Burkholderia pseudomallei]	Burkholderia pseudomallei	89	89	0.39	1e-16	37.67	298	WP_076881019.1	P7	1307.53
YqaJ viral recombinase family protein [Burkholderia pseudomallei]	Burkholderia pseudomallei	88.6	88.6	0.39	2e-16	37.67	298	MBF3577489.1	P8	1301.65
YqaJ viral recombinase family protein [Burkholderia pseudomallei]	Burkholderia pseudomallei	88.2	88.2	0.39	2e-16	37.67	298	WP_122809527.1	P9	1295.77
YqaJ viral recombinase family protein [Burkholderia pseudomallei]	Burkholderia pseudomallei	88.2	88.2	0.39	2e-16	37.93	298	WP_122835244.1	P10	1304.72
YqaJ viral recombinase family protein [Burkholderia pseudomallei]	Burkholderia pseudomallei	88.2	88.2	0.39	2e-16	37.67	298	WP_014919772.1	P11	1295.77
YqaJ viral recombinase family protein [Burkholderia pseudomallei]	Burkholderia pseudomallei	88.2	88.2	0.39	2e-16	37.67	298	MBF3820795.1	P12	1295.77
YqaJ viral recombinase family protein [Paraburkholderia unamae]	Paraburkholderia unamae	88.2	88.2	0.59	3e-16	29.07	301	WP_116613130.1	P13	1512.74
YqaJ viral recombinase family protein [Burkholderia pseudomallei]	Burkholderia pseudomallei	88.2	88.2	0.39	3e-16	37.67	298	WP_050866232.1	P14	1295.77
hypothetical protein EII18_02900 [Comamonadaceae bacterium OH3737_COT-264]	Comamonadaceae bacterium OH3737_COT-264	87.8	87.8	0.39	3e-16	38.85	301	RRD43509.1	P15	1330.3
YqaJ viral recombinase family protein [Stenotrophomonas maltophilia]	Stenotrophomonas maltophilia	88.2	88.2	0.5	3e-16	31.28	324	MBH1379502.1	P16	1379.45
YqaJ viral recombinase family protein [Stenotrophomonas maltophilia]	Stenotrophomonas maltophilia	88.2	88.2	0.5	3e-16	31.28	324	WP_099562551.1	P17	1379.45
YqaJ viral recombinase family protein [Mycoavidus cysteinexigens]	Mycoavidus cysteinexigens	87.8	87.8	0.58	4e-16	29.37	313	WP_161566192.1	P18	1495.64
Putative phage-related protein [Mycoavidus cysteinexigens]	Mycoavidus cysteinexigens	87.8	87.8	0.58	4e-16	29.37	302	BBE09439.1	P19	1495.64
YqaJ viral recombinase family protein [Lysobacter aestuarii]	Lysobacter aestuarii	88.2	88.2	0.5	4e-16	31.84	324	WP_141519692.1	P20	1404.14
YqaJ viral recombinase family protein [Mycoavidus cysteinexigens]	Mycoavidus cysteinexigens	87.8	87.8	0.58	4e-16	29.37	302	WP_045363196.1	P21	1495.64
endonuclease [Xanthomonadaceae bacterium NML95-0200]	Xanthomonadaceae bacterium NML95-0200	87.4	87.4	0.57	5e-16	28	304	PJK07964.1	P22	1394.9
MULTISPECIES: YqaJ viral recombinase family protein [unclassified Stenotrophomonas]	unclassified Stenotrophomonas	86.7	86.7	0.5	1e-15	31.84	325	WP_101101288.1	P23	1380.26
recombination protein RecT [Gammaproteobacteria bacterium ESL0073]	Gammaproteobacteria bacterium ESL0073	85.9	85.9	0.34	1e-15	40.34	275	AWM79684.1	P24	1178.17
YqaJ viral recombinase family protein [Luteimonas sp. MC1825]	Luteimonas sp. MC1825	86.7	86.7	0.5	1e-15	30.73	325	WP_185115906.1	P25	1332.15
MULTISPECIES: YqaJ viral recombinase family protein [Stenotrophomonas maltophilia group]	Stenotrophomonas maltophilia group	85.1	85.1	0.5	4e-15	30.17	325	WP_099470513.1	P26	1283.73
YqaJ viral recombinase family protein [Gammaproteobacteria bacterium]	Gammaproteobacteria bacterium	84.7	84.7	0.5	5e-15	31.28	325	MBN8281301.1	P27	1324.71
YqaJ viral recombinase family protein [Luteimonas huabeiensis]	Luteimonas huabeiensis	84.7	84.7	0.5	5e-15	31.28	325	WP_024891653.1	P28	1324.71
endonuclease [Klebsiella pneumoniae]	Klebsiella pneumoniae	84	84	0.4	7e-15	31.69	296	KAB0315024.1	P29	1064.78
hypothetical protein [Acinetobacter baumannii]	Acinetobacter baumannii	81.6	81.6	0.39	7e-15	34.31	180	MPU17584.1	P30	1091.88
YqaJ viral recombinase family protein [Stenotrophomonas maltophilia]	Stenotrophomonas maltophilia	84.3	84.3	0.5	7e-15	29.61	325	WP_164242508.1	P31	1248.06
recombination protein RecT [Halomonas meridiana]	Halomonas meridiana	83.6	83.6	0.34	7e-15	38.66	272	WP_159342330.1	P32	1098.87
YqaJ viral recombinase family protein [Burkholderia pseudomallei]	Burkholderia pseudomallei	83.6	83.6	0.39	9e-15	34.93	298	MBF3951884.1	P33	1138.86
YqaJ viral recombinase family protein [Burkholderia pseudomallei]	Burkholderia pseudomallei	83.6	83.6	0.39	1e-14	36.3	298	WP_136517228.1	P34	1183.53
YqaJ viral recombinase family protein [Acinetobacter baumannii]	Acinetobacter baumannii	81.3	81.3	0.39	1e-14	34.31	187	WP_216070411.1	P35	1087.87
YqaJ viral recombinase family protein [Escherichia coli]	Escherichia coli	83.2	83.2	0.4	2e-14	32.39	313	WP_160445040.1	P36	1077.94
endonuclease [Campylobacter jejuni]	Campylobacter jejuni	82.8	82.8	0.4	2e-14	31.69	313	EAI3403093.1	P37	1049.57
MULTISPECIES: recombinase RecT [Burkholderia]	Burkholderia	82.8	82.8	0.32	2e-14	37.5	329	WP_175223081.1	P38	993.6
MULTISPECIES: YqaJ viral recombinase family protein [Stenotrophomonas]	Stenotrophomonas	82	82	0.5	5e-14	30.73	325	WP_057506632.1	P39	1259.93
TPA: endonuclease [Salmonella enterica]	Salmonella enterica	81.6	81.6	0.4	5e-14	31.69	313	HAU2761236.1	P40	1034.36
YqaJ viral recombinase family protein [Salmonella enterica]	Salmonella enterica	77.8	77.8	0.36	5e-14	34.13	129	WP_181174361.1	P41	955.913
YqaJ viral recombinase family protein [Stenotrophomonas maltophilia]	Stenotrophomonas maltophilia	82	82	0.5	6e-14	30.73	325	WP_164233073.1	P42	1259.93
YqaJ viral recombinase family protein [Derxia gummosa]	Derxia gummosa	81.3	81.3	0.38	6e-14	37.14	303	WP_028310958.1	P43	1147.4
recombination protein RecT [Zymobacter palmae]	Zymobacter palmae	80.5	80.5	0.34	8e-14	34.45	263	WP_084261900.1	P44	942.897
TPA: endonuclease [Enterobacter cloacae]	Enterobacter cloacae	80.5	80.5	0.37	1e-13	36.5	299	HAT7728290.1	P45	1087.15
YqaJ viral recombinase family protein [Nitrosococcus wardiae]	Nitrosococcus wardiae	79.7	79.7	0.4	2e-13	35.21	295	WP_134358147.1	P46	1122.49
YqaJ viral recombinase family protein [Escherichia coli]	Escherichia coli	76.3	76.3	0.4	4e-12	36.73	299	WP_098733493.1	P47	1121
YqaJ viral recombinase family protein [Escherichia coli]	Escherichia coli	75.5	75.5	0.4	7e-12	36.05	299	WP_021529126.1	P48	1088.71
YqaJ viral recombinase family protein [Escherichia coli]	Escherichia coli	75.5	75.5	0.4	8e-12	36.73	299	WP_113403926.1	P49	1109.25
YqaJ viral recombinase family protein [Escherichia coli]	Escherichia coli	73.9	73.9	0.4	9e-12	36.05	234	EHW5098756.1	P50	1065.64
TPA: endonuclease [Escherichia coli]	Escherichia coli	75.1	75.1	0.38	1e-11	36.88	299	HAG7816745.1	P51	1052.48
endonuclease [Escherichia coli]	Escherichia coli	75.1	75.1	0.4	1e-11	36.05	299	EFB5257866.1	P52	1082.94
TPA: endonuclease [Escherichia coli]	Escherichia coli	74.7	74.7	0.4	1e-11	36.05	299	HAH9630908.1	P53	1077.17
endonuclease [Escherichia coli]	Escherichia coli	74.7	74.7	0.4	1e-11	36.05	299	EFM1624641.1	P54	1077.17
TPA: endonuclease [Escherichia coli]	Escherichia coli	74.7	74.7	0.4	1e-11	36.05	299	HAL9534948.1	P55	1077.17
YqaJ viral recombinase family protein [Escherichia coli]	Escherichia coli	73.9	73.9	0.4	1e-11	36.05	253	WP_072739649.1	P56	1065.64
YqaJ viral recombinase family protein [Escherichia coli]	Escherichia coli	74.7	74.7	0.4	1e-11	36.73	299	WP_021515117.1	P57	1097.49
YqaJ viral recombinase family protein [Escherichia coli]	Escherichia coli	74.3	74.3	0.4	2e-11	36.05	299	WP_163500104.1	P58	1071.41
YqaJ viral recombinase family protein [Escherichia coli]	Escherichia coli	73.9	73.9	0.4	2e-11	36.05	279	WP_103758143.1	P59	1065.64
YqaJ viral recombinase family protein [Escherichia coli]	Escherichia coli	74.3	74.3	0.4	2e-11	36.05	299	WP_160515819.1	P60	1071.41
YqaJ viral recombinase family protein [Escherichia coli]	Escherichia coli	74.3	74.3	0.4	2e-11	36.05	299	WP_202790551.1	P61	1071.41
YqaJ viral recombinase family protein [Escherichia coli]	Escherichia coli	74.3	74.3	0.4	2e-11	36.05	299	MBS9212438.1	P62	1071.41
YqaJ viral recombinase family protein [Escherichia coli]	Escherichia coli	74.3	74.3	0.4	2e-11	36.05	299	EHR8281637.1	P63	1071.41
endonuclease [Escherichia coli]	Escherichia coli	74.3	74.3	0.4	2e-11	36.05	299	EHH7583292.1	P64	1071.41
YqaJ viral recombinase family protein [Escherichia coli]	Escherichia coli	74.3	74.3	0.4	2e-11	36.05	299	WP_001559623.1	P65	1071.41
YqaJ viral recombinase family protein [Escherichia coli]	Escherichia coli	74.3	74.3	0.4	2e-11	36.05	299	WP_137474408.1	P66	1071.41
endonuclease [Escherichia coli O45:H11]	Escherichia coli O45:H11	74.3	74.3	0.4	2e-11	36.05	299	EFN6762051.1	P67	1071.41
TPA: endonuclease [Escherichia coli]	Escherichia coli	74.3	74.3	0.4	2e-11	36.05	299	HAL9473519.1	P68	1071.41
YqaJ viral recombinase family protein [Escherichia coli]	Escherichia coli	74.3	74.3	0.4	2e-11	36.05	299	WP_136677550.1	P69	1071.41
YqaJ viral recombinase family protein [Escherichia coli]	Escherichia coli	74.3	74.3	0.4	2e-11	36.05	299	WP_053898312.1	P70	1071.41
endonuclease [Escherichia coli]	Escherichia coli	74.3	74.3	0.4	2e-11	36.05	299	EFA6856729.1	P71	1071.41
YqaJ viral recombinase family protein [Escherichia coli]	Escherichia coli	74.3	74.3	0.4	2e-11	36.05	299	WP_059327060.1	P72	1071.41
YqaJ viral recombinase family protein [Escherichia coli]	Escherichia coli	74.3	74.3	0.4	2e-11	36.05	299	WP_021535143.1	P73	1071.41
YqaJ viral recombinase family protein [Escherichia coli]	Escherichia coli	74.3	74.3	0.4	2e-11	36.05	299	WP_097766784.1	P74	1071.41
endonuclease [Escherichia coli]	Escherichia coli	74.3	74.3	0.4	2e-11	36.05	299	EGO4939816.1	P75	1071.41
endonuclease [Escherichia coli]	Escherichia coli	74.3	74.3	0.4	2e-11	36.05	299	EET7828087.1	P76	1071.41
YqaJ viral recombinase family protein [Escherichia coli]	Escherichia coli	74.3	74.3	0.4	2e-11	36.05	299	WP_023278466.1	P77	1071.41
endonuclease [Escherichia coli]	Escherichia coli	74.3	74.3	0.4	2e-11	36.05	299	EFK7982844.1	P78	1071.41
endonuclease [Escherichia coli]	Escherichia coli	74.3	74.3	0.4	2e-11	36.05	299	EFM2219709.1	P79	1071.41
YqaJ viral recombinase family protein [Escherichia albertii]	Escherichia albertii	74.3	74.3	0.4	2e-11	36.05	299	WP_161539222.1	P80	1071.41
endonuclease [Escherichia coli]	Escherichia coli	74.3	74.3	0.4	2e-11	36.05	299	EEV8732787.1	P81	1071.41
MULTISPECIES: YqaJ viral recombinase family protein [Enterobacteriaceae]	Enterobacteriaceae	74.3	74.3	0.4	2e-11	36.05	299	WP_000985082.1	P82	1071.41
YqaJ viral recombinase family protein [Escherichia coli]	Escherichia coli	74.3	74.3	0.4	2e-11	36.05	299	WP_134274952.1	P83	1071.41
YqaJ viral recombinase family protein [Escherichia coli]	Escherichia coli	74.3	74.3	0.4	2e-11	36.05	299	WP_074592200.1	P84	1071.41
YqaJ viral recombinase family protein [Escherichia coli]	Escherichia coli	74.3	74.3	0.4	2e-11	36.05	299	WP_040079508.1	P85	1071.41
YqaJ viral recombinase family protein [Escherichia coli]	Escherichia coli	74.3	74.3	0.4	2e-11	36.05	299	WP_196613521.1	P86	1071.41
YqaJ viral recombinase family protein [Escherichia coli]	Escherichia coli	74.3	74.3	0.4	2e-11	36.05	299	WP_096954321.1	P87	1071.41
TPA: endonuclease [Escherichia coli]	Escherichia coli	74.3	74.3	0.4	2e-11	36.05	299	HBA4503097.1	P88	1071.41
TPA: endonuclease [Escherichia coli]	Escherichia coli	74.3	74.3	0.4	2e-11	36.05	299	HAU8765903.1	P89	1071.41
TPA: endonuclease [Escherichia coli]	Escherichia coli	74.3	74.3	0.4	2e-11	36.05	299	HAO1956376.1	P90	1071.41
YqaJ viral recombinase family protein [Escherichia coli]	Escherichia coli	74.3	74.3	0.4	2e-11	36.05	299	WP_000985083.1	P91	1071.41
YqaJ viral recombinase family protein [Escherichia coli]	Escherichia coli	74.3	74.3	0.4	2e-11	36.05	299	EHY3307633.1	P92	1071.41
endonuclease [Escherichia coli]	Escherichia coli	74.3	74.3	0.4	2e-11	36.05	299	EGI4498005.1	P93	1071.41
YqaJ viral recombinase family protein [Escherichia coli]	Escherichia coli	74.3	74.3	0.4	2e-11	36.05	299	WP_139501562.1	P94	1071.41
TPA: endonuclease [Escherichia coli]	Escherichia coli	74.3	74.3	0.4	2e-11	36.05	299	HAV9990176.1	P95	1071.41
TPA: endonuclease [Escherichia coli]	Escherichia coli	74.3	74.3	0.4	2e-11	36.05	299	HAV9627539.1	P96	1071.41
endonuclease [Escherichia coli]	Escherichia coli	73.9	73.9	0.4	2e-11	36.05	299	EEV6063506.1	P97	1065.64
TPA: endonuclease [Escherichia coli]	Escherichia coli	73.9	73.9	0.4	2e-11	36.05	299	HAO9084782.1	P98	1065.64
TPA: endonuclease [Escherichia coli]	Escherichia coli	73.9	73.9	0.4	2e-11	36.05	299	HAI5501376.1	P99	1065.64
TPA: endonuclease [Escherichia coli]	Escherichia coli	73.9	73.9	0.4	2e-11	36.05	299	HBA6103272.1	P100	1065.64
hypothetical protein [Chloroflexi bacterium]	Chloroflexi bacterium	205	205	0.35	1e-62	77.24	137	NCV22042.1	B1	5541.97
recombinase RecT [Firmicutes bacterium]	Firmicutes bacterium	125	125	0.98	2e-29	29.48	373	MBR1735627.1	B2	3611.3
YqaJ viral recombinase family protein [Firmicutes bacterium]	Firmicutes bacterium	102	102	0.4	2e-21	38.57	305	MBE3589977.1	B3	1573.66
YqaJ viral recombinase family protein [Peptococcaceae bacterium]	Peptococcaceae bacterium	102	102	0.39	3e-21	40.71	312	MBQ2776734.1	B4	1619.44
YqaJ viral recombinase family protein [Clostridium moniliforme]	Clostridium moniliforme	99.8	99.8	0.63	3e-20	28.62	303	WP_209796734.1	B5	1799.45
YqaJ viral recombinase family protein [Clostridium perfringens]	Clostridium perfringens	98.2	98.2	0.38	1e-19	38.52	303	WP_124046053.1	B6	1437.41
YqaJ viral recombinase family protein [Clostridium perfringens]	Clostridium perfringens	97.8	97.8	0.39	1e-19	35.97	303	EHK2440911.1	B7	1371.97
YqaJ viral recombinase family protein [Clostridium tertium]	Clostridium tertium	97.8	97.8	0.4	1e-19	37.86	302	WP_195959948.1	B8	1481.08
YqaJ viral recombinase family protein [Clostridium tertium]	Clostridium tertium	96.3	96.3	0.4	4e-19	37.86	302	WP_111931695.1	B9	1458.37
YqaJ viral recombinase family protein [Marinisporobacter balticus]	Marinisporobacter balticus	96.7	96.7	0.4	4e-19	35.21	310	WP_132242831.1	B10	1361.92
YqaJ viral recombinase family protein [Oceanobacillus indicireducens]	Oceanobacillus indicireducens	96.7	96.7	0.4	4e-19	38.3	317	WP_188858898.1	B11	1481.44
YqaJ viral recombinase family protein [Clostridium tetani]	Clostridium tetani	92.4	92.4	0.4	4e-19	34.29	140	WP_193353697.1	B12	1267.36
TPA: endonuclease [Lachnospiraceae bacterium]	Lachnospiraceae bacterium	96.7	96.7	0.68	4e-19	27.62	310	HBI59887.1	B13	1816.18
endonuclease [Lachnospiraceae bacterium]	Lachnospiraceae bacterium	96.7	96.7	0.39	4e-19	33.09	309	MBE5892216.1	B14	1247.92
recombination protein RecT [Oceanobacillus indicireducens]	Oceanobacillus indicireducens	95.9	95.9	0.41	5e-19	35.62	282	WP_188858894.1	B15	1400.54
YqaJ viral recombinase family protein [Clostridium paraputrificum]	Clostridium paraputrificum	95.9	95.9	0.4	6e-19	37.14	302	WP_055255091.1	B16	1424.69
YqaJ viral recombinase family protein [Clostridium perfringens]	Clostridium perfringens	95.5	95.5	0.39	8e-19	36.5	303	WP_120992907.1	B17	1359.44
YqaJ viral recombinase family protein [Clostridium perfringens]	Clostridium perfringens	95.5	95.5	0.39	9e-19	36.5	303	WP_124046009.1	B18	1359.44
hypothetical protein [Clostridiales bacterium]	Clostridiales bacterium	95.5	95.5	0.4	9e-19	36.43	302	NLK93899.1	B19	1391.63
YqaJ viral recombinase family protein [Clostridium tetani]	Clostridium tetani	90.9	90.9	0.4	1e-18	33.57	140	WP_199798906.1	B20	1220.61
YqaJ viral recombinase family protein [Anaerococcus hydrogenalis]	Anaerococcus hydrogenalis	95.1	95.1	0.4	1e-18	36.11	312	WP_004818183.1	B21	1373.62
YqaJ viral recombinase family protein [Clostridium perfringens]	Clostridium perfringens	95.1	95.1	0.39	1e-18	35.51	303	WP_164788640.1	B22	1317.03
TPA: hypothetical protein [Clostridium perfringens]	Clostridium perfringens	95.1	95.1	0.38	1e-18	36.3	303	HAT4108343.1	B23	1311.81
YqaJ viral recombinase family protein [Clostridium sp. 1001275B_160808_H3]	Clostridium sp. 1001275B_160808_H3	95.1	95.1	0.4	1e-18	37.86	302	WP_195264073.1	B24	1440.19
YqaJ viral recombinase family protein [Clostridium perfringens]	Clostridium perfringens	94.7	94.7	0.38	1e-18	36.3	303	WP_198626833.1	B25	1306.29
hypothetical protein OR63_13530 [Clostridium tetani]	Clostridium tetani	90.9	90.9	0.4	2e-18	33.57	147	KHO30834.1	B26	1220.61
YqaJ viral recombinase family protein [Clostridium perfringens]	Clostridium perfringens	94.7	94.7	0.39	2e-18	35.77	303	WP_075841742.1	B27	1321.09
YqaJ viral recombinase family protein [Clostridium perfringens]	Clostridium perfringens	94.4	94.4	0.39	2e-18	35.77	303	WP_110034931.1	B28	1316.91
YqaJ viral recombinase family protein [Clostridium perfringens]	Clostridium perfringens	94.4	94.4	0.39	2e-18	35.77	303	WP_061426981.1	B29	1316.91
YqaJ viral recombinase family protein [Clostridium perfringens]	Clostridium perfringens	94.4	94.4	0.39	2e-18	35.77	303	WP_198630825.1	B30	1316.91
YqaJ viral recombinase family protein [Clostridium perfringens]	Clostridium perfringens	94.4	94.4	0.39	2e-18	35.77	303	WP_110084064.1	B31	1316.91
YqaJ viral recombinase family protein [Clostridium perfringens]	Clostridium perfringens	94.4	94.4	0.39	2e-18	35.77	303	WP_011590456.1	B32	1316.91
YqaJ viral recombinase family protein [Clostridium perfringens]	Clostridium perfringens	94.4	94.4	0.39	2e-18	35.77	303	WP_164809542.1	B33	1316.91
YqaJ viral recombinase family protein [Clostridium perfringens]	Clostridium perfringens	94.4	94.4	0.39	3e-18	35.77	303	WP_111744094.1	B34	1316.91
YqaJ viral recombinase family protein [Clostridium tertium]	Clostridium tertium	94.4	94.4	0.4	3e-18	37.14	302	WP_195624231.1	B35	1402.41
YqaJ viral recombinase family protein [Firmicutes bacterium]	Firmicutes bacterium	94.4	94.4	0.4	3e-18	34.04	312	MBQ8941335.1	B36	1285.35
YqaJ viral recombinase family protein [Clostridium perfringens]	Clostridium perfringens	94.4	94.4	0.39	3e-18	35.77	313	MBI6009263.1	B37	1316.91
YqaJ viral recombinase family protein [Firmicutes bacterium]	Firmicutes bacterium	94	94	0.4	3e-18	34.75	312	MBO5561553.1	B38	1306.6
YqaJ viral recombinase family protein [Clostridium cochlearium]	Clostridium cochlearium	93.6	93.6	0.4	5e-18	35.71	306	WP_207657381.1	B39	1336.98
hypothetical protein [Clostridium perfringens]	Clostridium perfringens	93.2	93.2	0.38	5e-18	35.82	303	EGT4144031.1	B40	1268.6
YqaJ viral recombinase family protein [Peptoanaerobacter stomatis]	Peptoanaerobacter stomatis	93.6	93.6	0.4	5e-18	34.75	320	WP_081466037.1	B41	1301.04
hypothetical protein HMPREF9629_00696 [Peptoanaerobacter stomatis]	Peptoanaerobacter stomatis	93.6	93.6	0.4	5e-18	34.75	314	EHL11159.1	B42	1301.04
YqaJ viral recombinase family protein [Clostridium cochlearium]	Clostridium cochlearium	93.2	93.2	0.4	5e-18	35.71	306	WP_216381683.1	B43	1331.27
YqaJ viral recombinase family protein [Tetragenococcus halophilus]	Tetragenococcus halophilus	93.6	93.6	0.48	6e-18	31.55	314	WP_061840119.1	B44	1417.48
YqaJ viral recombinase family protein [Anaerococcus senegalensis]	Anaerococcus senegalensis	93.6	93.6	0.4	6e-18	35.46	312	WP_040397622.1	B45	1327.62
YqaJ viral recombinase family protein [Tetragenococcus halophilus]	Tetragenococcus halophilus	93.6	93.6	0.4	6e-18	34.04	314	QXN86312.1	B46	1274.46
YqaJ viral recombinase family protein [Tetragenococcus halophilus]	Tetragenococcus halophilus	93.6	93.6	0.4	6e-18	34.04	314	WP_212884149.1	B47	1274.46
YqaJ viral recombinase family protein [Tetragenococcus halophilus]	Tetragenococcus halophilus	93.6	93.6	0.4	6e-18	34.04	314	WP_178892476.1	B48	1274.46
hypothetical protein Z963_02595 [Clostridium botulinum C/D str. It1]	Clostridium botulinum C/D str. It1	93.2	93.2	0.39	7e-18	35.97	302	KEH93246.1	B49	1307.44
YqaJ viral recombinase family protein [Clostridium perfringens]	Clostridium perfringens	93.2	93.2	0.39	7e-18	35.04	303	WP_124230980.1	B50	1273.63
YqaJ viral recombinase family protein [Clostridium botulinum]	Clostridium botulinum	92.8	92.8	0.4	7e-18	35	302	WP_053290264.1	B51	1299.2
YqaJ viral recombinase family protein [Peptococcaceae bacterium]	Peptococcaceae bacterium	92.8	92.8	0.49	1e-17	33.52	318	MBQ3508541.1	B52	1524.22
YqaJ viral recombinase family protein [Clostridium thiosulfatireducens]	Clostridium thiosulfatireducens	92.8	92.8	0.4	1e-17	32.19	327	WP_150842742.1	B53	1194.89
YqaJ viral recombinase family protein [Vagococcus penaei]	Vagococcus penaei	92.8	92.8	0.4	1e-17	36.17	306	WP_126844403.1	B54	1342.63
endonuclease [Clostridiales bacterium]	Clostridiales bacterium	92.4	92.4	0.45	1e-17	30.81	308	NLL79257.1	B55	1281.08
YqaJ viral recombinase family protein [Clostridium tetani]	Clostridium tetani	92	92	0.4	1e-17	34.29	306	WP_129043669.1	B56	1261.87
YqaJ viral recombinase family protein [Clostridium tetani]	Clostridium tetani	92	92	0.4	1e-17	34.29	306	WP_129128804.1	B57	1261.87
YqaJ viral recombinase family protein [Clostridium carnis]	Clostridium carnis	92	92	0.64	2e-17	28.15	302	WP_125149005.1	B58	1657.47
YqaJ viral recombinase family protein [Clostridium tetani]	Clostridium tetani	92	92	0.4	2e-17	34.29	306	WP_199798488.1	B59	1261.87
YqaJ viral recombinase family protein [Clostridium cadaveris]	Clostridium cadaveris	90.1	90.1	0.4	2e-17	35.71	215	WP_035770921.1	B60	1286.99
YqaJ viral recombinase family protein [Clostridium sp.]	Clostridium sp.	92	92	0.4	2e-17	35.71	302	MBS5306453.1	B61	1314.13
YqaJ viral recombinase family protein [Clostridium perfringens]	Clostridium perfringens	91.7	91.7	0.38	2e-17	35.56	303	EHK2388339.1	B62	1239.12
YqaJ viral recombinase family protein [Clostridium botulinum]	Clostridium botulinum	91.7	91.7	0.4	2e-17	35	302	WP_039259240.1	B63	1283.8
YqaJ viral recombinase family protein [Clostridium botulinum]	Clostridium botulinum	91.7	91.7	0.4	2e-17	35	302	WP_039284023.1	B64	1283.8
YqaJ viral recombinase family protein [Clostridium tetani]	Clostridium tetani	90.9	90.9	0.4	2e-17	33.57	257	WP_035127621.1	B65	1220.61
YqaJ viral recombinase family protein [Clostridium perfringens]	Clostridium perfringens	91.7	91.7	0.38	2e-17	35.56	303	WP_143715262.1	B66	1239.12
YqaJ viral recombinase family protein [Clostridium novyi]	Clostridium novyi	91.7	91.7	0.4	2e-17	35	302	WP_039219237.1	B67	1283.8
YqaJ viral recombinase family protein [Clostridium botulinum]	Clostridium botulinum	91.7	91.7	0.4	2e-17	35	302	WP_053284674.1	B68	1283.8
YqaJ viral recombinase family protein [Anaerococcus vaginimassiliensis]	Anaerococcus vaginimassiliensis	91.7	91.7	0.4	2e-17	34.75	311	WP_130819018.1	B69	1274.63
YqaJ viral recombinase family protein [Clostridium perfringens]	Clostridium perfringens	91.7	91.7	0.38	2e-17	35.56	303	WP_208362839.1	B70	1239.12
YqaJ viral recombinase family protein [Clostridium perfringens]	Clostridium perfringens	91.7	91.7	0.38	2e-17	35.56	303	WP_115649659.1	B71	1239.12
YqaJ viral recombinase family protein [Clostridium perfringens]	Clostridium perfringens	91.3	91.3	0.38	3e-17	35.56	303	WP_208336709.1	B72	1233.72
YqaJ viral recombinase family protein [Lachnospiraceae bacterium NSJ-12]	Lachnospiraceae bacterium NSJ-12	91.7	91.7	0.4	3e-17	34.97	308	MBC8579096.1	B73	1282.7
YqaJ viral recombinase family protein [Romboutsia sp.]	Romboutsia sp.	91.7	91.7	0.4	3e-17	34.97	312	MBQ3422550.1	B74	1282.7
putative phage-type endonuclease [uncultured Blautia sp.]	uncultured Blautia sp.	91.7	91.7	0.4	3e-17	36.11	313	SCI52980.1	B75	1324.51
YqaJ viral recombinase family protein [Clostridium sp. K25]	Clostridium sp. K25	91.3	91.3	0.4	3e-17	35	302	WP_039234521.1	B76	1278.2
YqaJ viral recombinase family protein [Clostridiales bacterium]	Clostridiales bacterium	91.3	91.3	0.64	3e-17	27.41	313	MBS5266606.1	B77	1601.62
TPA: hypothetical protein [Clostridium perfringens]	Clostridium perfringens	91.3	91.3	0.39	3e-17	35.04	303	HAT4296742.1	B78	1247.67
YqaJ viral recombinase family protein [Ruminococcus sp.]	Ruminococcus sp.	91.3	91.3	0.4	3e-17	36.11	313	MBS6877051.1	B79	1318.74
YqaJ viral recombinase family protein [Clostridium sp. Marseille-P3244]	Clostridium sp. Marseille-P3244	91.3	91.3	0.4	3e-17	34.75	308	WP_072526013.1	B80	1269.07
MULTISPECIES: YqaJ viral recombinase family protein [Lactobacillaceae]	Lactobacillaceae	90.9	90.9	0.4	3e-17	38.03	295	WP_085763012.1	B81	1382.77
YqaJ viral recombinase family protein [Lachnospira sp.]	Lachnospira sp.	90.9	90.9	0.61	4e-17	28.35	308	MBO4999182.1	B82	1571.98
YqaJ viral recombinase family protein [Clostridium tetani]	Clostridium tetani	90.9	90.9	0.4	4e-17	33.57	306	WP_011100298.1	B83	1220.61
YqaJ viral recombinase family protein [Blautia obeum]	Blautia obeum	90.9	90.9	0.64	4e-17	27.31	312	WP_117627704.1	B84	1588.79
YqaJ viral recombinase family protein [Paraclostridium bifermentans]	Paraclostridium bifermentans	91.3	91.3	0.4	4e-17	31.51	327	WP_168931617.1	B85	1150.75
YqaJ viral recombinase family protein [Clostridium tetani]	Clostridium tetani	90.9	90.9	0.4	5e-17	33.57	306	WP_035124631.1	B86	1220.61
YqaJ viral recombinase family protein [Enterococcus wangshanyuanii]	Enterococcus wangshanyuanii	90.9	90.9	0.4	5e-17	33.8	312	WP_088270630.1	B87	1228.97
hypothetical protein DP132_04595 [Clostridium tetani]	Clostridium tetani	90.9	90.9	0.4	5e-17	33.57	313	RXI63169.1	B88	1220.61
hypothetical protein KD33_07160 [Clostridium sp. NCR]	Clostridium sp. NCR	90.5	90.5	0.4	6e-17	31.51	300	KGJ49723.1	B89	1140.66
YqaJ viral recombinase family protein [Clostridium thermarum]	Clostridium thermarum	90.5	90.5	0.4	6e-17	32.86	303	WP_139905646.1	B90	1189.53
YqaJ viral recombinase family protein [Clostridium liquoris]	Clostridium liquoris	90.5	90.5	0.65	6e-17	28.52	306	WP_106064283.1	B91	1677.69
recombination protein RecT [Bacillus sp. VT-16-64]	Bacillus sp. VT-16-64	90.1	90.1	0.41	7e-17	35.62	289	WP_077114091.1	B92	1315.84
YqaJ viral recombinase family protein [Faecalicatena fissicatena]	Faecalicatena fissicatena	90.1	90.1	0.64	8e-17	27.78	304	WP_173897460.1	B93	1601.91
recombination protein RecT [Virgibacillus alimentarius]	Virgibacillus alimentarius	89.4	89.4	0.34	1e-16	37.82	285	WP_029265752.1	B94	1149.58
YqaJ viral recombinase family protein [Clostridium cadaveris]	Clostridium cadaveris	89.7	89.7	0.4	1e-16	35.71	302	WP_074846742.1	B95	1281.27
YqaJ viral recombinase family protein [Hespellia stercorisuis]	Hespellia stercorisuis	89.7	89.7	0.4	1e-16	34.72	308	WP_073112628.1	B96	1245.75
YqaJ viral recombinase family protein [Lachnospiraceae bacterium]	Lachnospiraceae bacterium	89.7	89.7	0.63	1e-16	26.97	308	MBQ3545373.1	B97	1524.1
YqaJ viral recombinase family protein [Clostridium sp. CCUG 7971]	Clostridium sp. CCUG 7971	89.7	89.7	0.4	1e-16	33.78	317	WP_208334408.1	B98	1212.03
YqaJ viral recombinase family protein [Faecalicatena fissicatena]	Faecalicatena fissicatena	89.7	89.7	0.64	1e-16	27.78	304	WP_173865763.1	B99	1594.79
YqaJ viral recombinase family protein [Trichococcus flocculiformis]	Trichococcus flocculiformis	89.7	89.7	0.48	1e-16	31.95	315	WP_086990757.1	B100	1375.64
Uncharacterized protein YqaJ [Stylophora pistillata]	Stylophora pistillata	703	703	1	0	100	343	PFX12131.1	E1	70300
uncharacterized protein LOC111347669 [Stylophora pistillata]	Stylophora pistillata	447	447	0.64	3e-156	100	251	XP_022810628.1	E2	28608
Uncharacterized protein YqaJ [Stylophora pistillata]	Stylophora pistillata	429	429	0.99	2e-147	57.73	389	PFX12432.1	E3	24518.5
unnamed protein product [Rotaria magnacalcarata]	Rotaria magnacalcarata	265	265	0.63	5e-84	52.65	297	CAF2084527.1	E4	8789.92
unnamed protein product [Rotaria magnacalcarata]	Rotaria magnacalcarata	265	265	0.62	1e-82	53.49	422	CAF3838885.1	E5	8788.41
uncharacterized protein LOC111347300 [Stylophora pistillata]	Stylophora pistillata	246	246	0.62	1e-76	51.92	294	XP_022810292.1	E6	7918.84
TPA: MAG TPA: Exonuclease [Myoviridae sp.]	Myoviridae sp.	97.4	97.4	0.4	2e-19	33.8	309	DAM74014.1	E7	1316.85
TPA: MAG TPA: Exonuclease [Siphoviridae sp.]	Siphoviridae sp.	95.5	95.5	0.39	6e-19	36.5	303	DAM84957.1	E8	1359.44
TPA: MAG TPA: Exonuclease [Myoviridae sp.]	Myoviridae sp.	95.9	95.9	0.48	6e-19	36.26	308	DAX29955.1	E9	1669.12
TPA: MAG TPA: Exonuclease [Siphoviridae sp.]	Siphoviridae sp.	94.4	94.4	0.4	2e-18	31.21	316	DAE51683.1	E10	1178.49
TPA: MAG TPA_asm: Exonuclease [Siphoviridae sp.]	Siphoviridae sp.	94	94	0.39	2e-18	35.77	303	DAL50777.1	E11	1311.33
TPA: MAG TPA: Exonuclease [Siphoviridae sp.]	Siphoviridae sp.	93.6	93.6	0.48	4e-18	35.84	308	DAZ40407.1	E12	1610.22
YqaJ viral recombinase family protein [Thermoplasmata archaeon]	Thermoplasmata archaeon	92.4	92.4	0.47	1e-17	34.12	313	MBE3141443.1	E13	1481.76
YqaJ viral recombinase family protein [Clostridium phage phiCT19406B]	Clostridium phage phiCT19406B	90.9	90.9	0.4	3e-17	33.57	306	YP_009276908.1	E14	1220.61
TPA: MAG TPA: Exonuclease [Siphoviridae sp.]	Siphoviridae sp.	89.7	89.7	0.64	7e-17	27.78	304	DAZ56247.1	E15	1594.79
TPA: MAG TPA: Exonuclease [Siphoviridae sp.]	Siphoviridae sp.	89.7	89.7	0.4	8e-17	35.71	302	DAZ49765.1	E16	1281.27
TPA: MAG TPA: Exonuclease [Siphoviridae sp.]	Siphoviridae sp.	89.7	89.7	0.38	9e-17	35.56	309	DAJ73548.1	E17	1212.1
TPA: MAG TPA_asm: Exonuclease [Myoviridae sp.]	Myoviridae sp.	89.7	89.7	0.64	9e-17	27.78	315	DAL22093.1	E18	1594.79
TPA: MAG TPA: Exonuclease [Siphoviridae sp.]	Siphoviridae sp.	89.7	89.7	0.64	1e-16	27.78	315	DAY17526.1	E19	1594.79
TPA: MAG TPA: Exonuclease [Podoviridae sp.]	Podoviridae sp.	89	89	0.6	1e-16	28.17	298	DAG38726.1	E20	1504.28
TPA: MAG TPA: Exonuclease [Bacteriophage sp.]	Bacteriophage sp.	89	89	0.57	1e-16	28.28	298	DAJ79840.1	E21	1434.64
TPA: MAG TPA: Exonuclease [Siphoviridae sp.]	Siphoviridae sp.	89.4	89.4	0.4	1e-16	35.42	313	DAL04270.1	E22	1266.62
TPA: MAG TPA: Exonuclease [Siphoviridae sp.]	Siphoviridae sp.	89.4	89.4	0.4	1e-16	35.42	313	DAU99678.1	E23	1266.62
TPA: MAG TPA: Exonuclease [Bacteriophage sp.]	Bacteriophage sp.	89.4	89.4	0.4	1e-16	34.72	312	DAW93109.1	E24	1241.59
endonuclease [Clostridium phage phiCTC2A]	Clostridium phage phiCTC2A	90.1	90.1	0.4	2e-16	33.57	447	YP_009277218.1	E25	1209.86
TPA: MAG TPA: Exonuclease [Siphoviridae sp.]	Siphoviridae sp.	87.8	87.8	0.38	4e-16	35.56	309	DAY15653.1	E26	1186.42
TPA: MAG TPA: Exonuclease [Siphoviridae sp.]	Siphoviridae sp.	87.8	87.8	0.38	4e-16	34.81	312	DAO02915.1	E27	1161.4
endonuclease [Clostridium phage phiCT19406A]	Clostridium phage phiCT19406A	89	89	0.4	6e-16	32.86	447	YP_009277285.1	E28	1169.82
TPA: MAG TPA: Exonuclease [Siphoviridae sp.]	Siphoviridae sp.	87	87	0.38	7e-16	34.07	309	DAN10300.1	E29	1126.35
hypothetical protein 10F3_12 [uncultured Caudovirales phage]	uncultured Caudovirales phage	87	87	0.4	7e-16	35.46	316	ASN70197.1	E30	1234.01
TPA: MAG TPA: Exonuclease [Siphoviridae sp.]	Siphoviridae sp.	87.4	87.4	0.4	8e-16	28.97	327	DAP48637.1	E31	1012.79
TPA: MAG TPA: Exonuclease [Siphoviridae sp.]	Siphoviridae sp.	86.7	86.7	0.38	1e-15	34.81	309	DAO21017.1	E32	1146.85
TPA: MAG TPA: Exonuclease [Siphoviridae sp.]	Siphoviridae sp.	86.7	86.7	0.38	1e-15	34.81	309	DAG79620.1	E33	1146.85
TPA: MAG TPA: Exonuclease [Siphoviridae sp.]	Siphoviridae sp.	86.7	86.7	0.38	1e-15	34.07	312	DAN56795.1	E34	1122.47
TPA: MAG TPA: Exonuclease [Siphoviridae sp.]	Siphoviridae sp.	86.7	86.7	0.38	1e-15	34.81	309	DAY32099.1	E35	1146.85
TPA: MAG TPA: Exonuclease [Myoviridae sp.]	Myoviridae sp.	86.7	86.7	0.38	1e-15	34.07	312	DAY52350.1	E36	1122.47
TPA: MAG TPA: Exonuclease [Siphoviridae sp.]	Siphoviridae sp.	86.3	86.3	0.38	1e-15	34.81	309	DAW49617.1	E37	1141.56
TPA: MAG TPA: Exonuclease [Siphoviridae sp.]	Siphoviridae sp.	86.3	86.3	0.38	1e-15	34.81	309	DAP56616.1	E38	1141.56
TPA: MAG TPA: Exonuclease [Myoviridae sp.]	Myoviridae sp.	86.3	86.3	0.38	2e-15	35.82	314	DAJ56105.1	E39	1174.68
TPA: MAG TPA: Exonuclease [Siphoviridae sp. ct7Ev5]	Siphoviridae sp. ct7Ev5	85.9	85.9	0.38	2e-15	34.81	309	DAJ15442.1	E40	1136.27
TPA: MAG TPA: Exonuclease [Podoviridae sp.]	Podoviridae sp.	85.5	85.5	0.58	3e-15	26.61	303	DAV31503.1	E41	1319.59
TPA: MAG TPA: Exonuclease [Podoviridae sp.]	Podoviridae sp.	85.5	85.5	0.6	3e-15	28.57	298	DAG77062.1	E42	1465.64
TPA: MAG TPA: Exonuclease [Bacteriophage sp.]	Bacteriophage sp.	85.5	85.5	0.38	3e-15	33.33	303	DAO46930.1	E43	1082.89
TPA: MAG TPA: Exonuclease [Siphoviridae sp.]	Siphoviridae sp.	85.5	85.5	0.39	3e-15	33.33	312	DAU82968.1	E44	1111.39
TPA: MAG TPA: Exonuclease [Myoviridae sp.]	Myoviridae sp.	85.5	85.5	0.4	3e-15	32.39	313	DAG79520.1	E45	1107.74
TPA: MAG TPA: Exonuclease [Siphoviridae sp.]	Siphoviridae sp.	84.7	84.7	0.4	6e-15	33.1	314	DAH92859.1	E46	1121.43
TPA: MAG TPA: Exonuclease [Siphoviridae sp.]	Siphoviridae sp.	84.3	84.3	0.4	6e-15	31.91	313	DAJ02353.1	E47	1076.01
TPA: MAG TPA: RecT protein [Siphoviridae sp.]	Siphoviridae sp.	84	84	0.51	7e-15	34.08	281	DAI77834.1	E48	1459.99
TPA: MAG TPA: Exonuclease [Siphoviridae sp.]	Siphoviridae sp.	84	84	0.4	8e-15	32.39	313	DAM97790.1	E49	1088.3
TPA: MAG TPA: Exonuclease [Siphoviridae sp.]	Siphoviridae sp.	84	84	0.58	9e-15	26.61	303	DAH32089.1	E50	1296.44
endonuclease YqaJ superfamily [Enterococcus phage phiFL2A]	Enterococcus phage phiFL2A	82.4	82.4	0.4	9e-15	30.99	231	YP_003347307.1	E51	1021.43
TPA: MAG TPA: Exonuclease [Siphoviridae sp. ctamP19]	Siphoviridae sp. ctamP19	84	84	0.4	1e-14	32.39	313	DAF64617.1	E52	1088.3
TPA: MAG TPA: Exonuclease [Siphoviridae sp. ct1is2]	Siphoviridae sp. ct1is2	84	84	0.4	1e-14	32.39	313	DAD95840.1	E53	1088.3
TPA: MAG TPA: Exonuclease [Myoviridae sp.]	Myoviridae sp.	83.6	83.6	0.64	1e-14	27.78	312	DAY67801.1	E54	1486.34
TPA: MAG TPA: Exonuclease [Myoviridae sp.]	Myoviridae sp.	83.6	83.6	0.64	1e-14	27.78	316	DAQ77191.1	E55	1486.34
TPA: MAG TPA: Exonuclease [Myoviridae sp.]	Myoviridae sp.	83.6	83.6	0.37	1e-14	37.68	309	DAU48006.1	E56	1165.52
TPA: MAG TPA: Exonuclease [Bacteriophage sp.]	Bacteriophage sp.	83.2	83.2	0.38	2e-14	34.07	309	DAJ91543.1	E57	1077.16
TPA: MAG TPA: Exonuclease [Siphoviridae sp.]	Siphoviridae sp.	83.2	83.2	0.4	2e-14	34.29	316	DAI49613.1	E58	1141.17
TPA: MAG TPA: RecT protein [Siphoviridae sp.]	Siphoviridae sp.	82.8	82.8	0.51	2e-14	33.52	281	DAI29894.1	E59	1415.48
TPA: MAG TPA: Exonuclease [Siphoviridae sp.]	Siphoviridae sp.	83.2	83.2	0.4	2e-14	32.39	313	DAL90219.1	E60	1077.94
RecT [Exiguobacterium phage vB_EauM-23]	Exiguobacterium phage vB_EauM-23	82.8	82.8	0.34	2e-14	36.36	284	QBL97938.1	E61	1023.61
TPA: MAG TPA_asm: Exonuclease [Myoviridae sp.]	Myoviridae sp.	83.2	83.2	0.57	2e-14	27.78	321	DAL50475.1	E62	1317.44
TPA: MAG TPA: Exonuclease [Siphoviridae sp.]	Siphoviridae sp.	83.2	83.2	0.39	2e-14	32.61	314	DAX99477.1	E63	1058.13
TPA: MAG TPA: Exonuclease [Bacteriophage sp.]	Bacteriophage sp.	82.8	82.8	0.4	2e-14	30.99	313	DAW19116.1	E64	1026.39
TPA: MAG TPA: Exonuclease [Myoviridae sp.]	Myoviridae sp.	82.8	82.8	0.4	3e-14	30.99	313	DAE44898.1	E65	1026.39
endonuclease YqaJ superfamily [Enterococcus phage phiFL2B]	Enterococcus phage phiFL2B	82.8	82.8	0.4	3e-14	30.99	313	ACZ63978.1	E66	1026.39
YqaJ viral recombinase family protein [Enterococcus phage phiFL1A]	Enterococcus phage phiFL1A	82.8	82.8	0.4	3e-14	30.99	313	YP_003347473.1	E67	1026.39
TPA: MAG TPA: RecT protein [Siphoviridae sp.]	Siphoviridae sp.	82	82	0.51	3e-14	34.08	276	DAF67803.1	E68	1425.23
TPA: MAG TPA: Exonuclease [Podoviridae sp. ctrub15]	Podoviridae sp. ctrub15	82.4	82.4	0.4	3e-14	35.21	303	DAD73697.1	E69	1160.52
TPA: MAG TPA: Exonuclease [Siphoviridae sp.]	Siphoviridae sp.	82.4	82.4	0.39	4e-14	34.53	316	DAI14609.1	E70	1109.66
TPA: MAG TPA: Exonuclease [Siphoviridae sp. cttkn18]	Siphoviridae sp. cttkn18	82.4	82.4	0.39	4e-14	33.58	313	DAD68481.1	E71	1079.13
TPA: MAG TPA: Exonuclease [Siphoviridae sp.]	Siphoviridae sp.	82.4	82.4	0.4	4e-14	31.69	313	DAI18660.1	E72	1044.5
TPA: MAG TPA: Exonuclease [Siphoviridae sp.]	Siphoviridae sp.	82	82	0.4	5e-14	31.69	314	DAM42214.1	E73	1039.43
TPA: MAG TPA: RecT protein [Podoviridae sp.]	Podoviridae sp.	81.3	81.3	0.51	5e-14	33.52	276	DAN04325.1	E74	1389.84
TPA: MAG TPA: Exonuclease [Siphoviridae sp.]	Siphoviridae sp.	81.6	81.6	0.4	5e-14	31.69	314	DAK80421.1	E75	1034.36
TPA: MAG TPA: Exonuclease [Siphoviridae sp.]	Siphoviridae sp.	81.6	81.6	0.4	6e-14	32.39	320	DAR72582.1	E76	1057.21
TPA: MAG TPA: Exonuclease [Podoviridae sp.]	Podoviridae sp.	81.3	81.3	0.63	6e-14	27.65	288	DAV78278.1	E77	1416.21
YqaJ viral recombinase family protein [Enterococcus phage Entfac.YE1]	Enterococcus phage Entfac.YE1	81.6	81.6	0.4	6e-14	30.99	313	BCT02875.1	E78	1011.51
Putative phage-type endonuclease [uncultured Caudovirales phage]	uncultured Caudovirales phage	81.3	81.3	0.39	7e-14	34.03	286	CAB5225961.1	E79	1078.99
TPA: MAG TPA: Exonuclease [Myoviridae sp.]	Myoviridae sp.	81.6	81.6	0.4	7e-14	31.69	314	DAP21913.1	E80	1034.36
TPA: MAG TPA: Exonuclease [Siphoviridae sp.]	Siphoviridae sp.	81.3	81.3	0.37	7e-14	36.96	309	DAZ09858.1	E81	1111.79
TPA: MAG TPA: RecT protein [Myoviridae sp.]	Myoviridae sp.	80.9	80.9	0.51	7e-14	33.52	282	DAY55839.1	E82	1383
TPA: MAG TPA: RecT protein [Myoviridae sp.]	Myoviridae sp.	80.9	80.9	0.51	8e-14	33.52	279	DAL03637.1	E83	1383
TPA: MAG TPA: RecT protein [Siphoviridae sp.]	Siphoviridae sp.	80.5	80.5	0.34	1e-13	36.13	277	DAI22751.1	E84	988.878
TPA: MAG TPA: Exonuclease [Siphoviridae sp.]	Siphoviridae sp.	81.3	81.3	0.39	1e-13	33.58	321	DAO05975.1	E85	1064.72
TPA: MAG TPA: Exonuclease [Podoviridae sp. ctJ6o53]	Podoviridae sp. ctJ6o53	80.9	80.9	0.38	1e-13	34.81	318	DAJ14121.1	E86	1070.13
TPA: MAG TPA_asm: Exonuclease [Podoviridae sp.]	Podoviridae sp.	80.9	80.9	0.38	1e-13	34.81	318	DAL25862.1	E87	1070.13
TPA: MAG TPA: RecT protein [Bacteriophage sp.]	Bacteriophage sp.	80.5	80.5	0.51	1e-13	32.4	291	DAW99609.1	E88	1330.18
TPA: MAG TPA: Exonuclease [Siphoviridae sp.]	Siphoviridae sp.	80.5	80.5	0.4	1e-13	34.21	300	DAK13175.1	E89	1101.56
TPA: MAG TPA: Exonuclease [Siphoviridae sp.]	Siphoviridae sp.	80.9	80.9	0.4	1e-13	31.69	313	DAI72431.1	E90	1025.49
Putative phage-type endonuclease [uncultured Caudovirales phage]	uncultured Caudovirales phage	80.9	80.9	0.44	1e-13	34.76	329	CAB4218428.1	E91	1237.32
TPA: MAG TPA: RecT protein [Myoviridae sp. ct5ra14]	Myoviridae sp. ct5ra14	80.1	80.1	0.51	2e-13	32.96	281	DAF57189.1	E92	1346.45
TPA: MAG TPA: Exonuclease [Siphoviridae sp.]	Siphoviridae sp.	79.7	79.7	0.51	2e-13	32.98	252	DAX69876.1	E93	1340.54
endonuclease [Enterococcus lactis]	Enterococcus lactis	80.5	80.5	0.4	2e-13	30.99	306	MBL4998348.1	E94	997.878
TPA: MAG TPA: Exonuclease [Siphoviridae sp.]	Siphoviridae sp.	80.5	80.5	0.4	2e-13	30.99	313	DAM01482.1	E95	997.878
TPA: MAG TPA: Exonuclease [Siphoviridae sp.]	Siphoviridae sp.	80.5	80.5	0.39	2e-13	32.14	317	DAH94434.1	E96	1009.04
endonuclease [Enterococcus lactis]	Enterococcus lactis	80.5	80.5	0.4	2e-13	30.99	313	MBL4995387.1	E97	997.878
TPA: MAG TPA: Exonuclease [Myoviridae sp.]	Myoviridae sp.	80.5	80.5	0.6	2e-13	26.82	347	DAP61756.1	E98	1295.41
TPA: MAG TPA: RecT protein [Myoviridae sp.]	Myoviridae sp.	79.7	79.7	0.51	2e-13	32.96	281	DAI77228.1	E99	1339.73
TPA: MAG TPA: RecT protein [Myoviridae sp.]	Myoviridae sp.	79.7	79.7	0.51	2e-13	32.96	281	DAP61290.1	E100	1339.73

## Sheet: PFX12134
Description	Scientific Name	Max Score	Total Score	Query Cover	E value	Per. ident	Acc. Len	Accession			3986.62			1104.4
hypothetical protein [Rickettsiales bacterium]	Rickettsiales bacterium	167	167	0.8	1e-43	29.84	520	MBN8523209.1	3986.62		1244.46			389.26
hypothetical protein EKK61_00435 [Rickettsiales bacterium]	Rickettsiales bacterium	95.9	95.9	0.46	2e-20	28.21	349	RTK93864.1	1244.46		1243.37			791.14
hypothetical protein [Rickettsiaceae bacterium]	Rickettsiaceae bacterium	94.7	94.7	0.44	7e-20	29.84	358	MBP9778170.1	1243.37		1112.67			765.13
hypothetical protein [Rickettsiaceae bacterium]	Rickettsiaceae bacterium	87	87	0.4	9e-17	25.54	591	MBA2629226.1	888.792		888.79			235.95
hypothetical protein [Rickettsiales bacterium]	Rickettsiales bacterium	83.6	83.6	0.45	8e-16	22.26	524	MBN8522949.1	837.421		837.42			657.176
MULTISPECIES: hypothetical protein [spotted fever group]	spotted fever group	65.9	65.9	0.37	2e-10	27.52	316	WP_152540688.1	671.02		723.59
hypothetical protein [Rickettsia rickettsii]	Rickettsia rickettsii	64.7	64.7	0.37	4e-10	27.45	321	WP_196218389.1	657.126		671.02
hypothetical protein REIS_1827 [Rickettsia endosymbiont of Ixodes scapularis]	Rickettsia endosymbiont of Ixodes scapularis	65.1	65.1	0.41	7e-10	27.11	568	EER22592.1	723.593		657.13
hypothetical protein REIS_1478 [Rickettsia endosymbiont of Ixodes scapularis]	Rickettsia endosymbiont of Ixodes scapularis	57.8	57.8	0.35	6e-08	26.23	316	EER22264.1	530.633		530.63
hypothetical protein [Rickettsia rhipicephali]	Rickettsia rhipicephali	57.4	57.4	0.25	2e-07	29.07	578	WP_057700069.1	417.154		1189.57
hypothetical protein [Rickettsia massiliae]	Rickettsia massiliae	53.5	53.5	0.34	3e-06	24.58	573	WP_012152872.1	447.11
Unknown (DnaA-like) [Rickettsia africae ESF-5]	Rickettsia africae ESF-5	53.1	53.1	0.39	4e-06	22.07	740	ACP54019.1	457.048
hypothetical protein [Rickettsia africae]	Rickettsia africae	52.8	52.8	0.39	6e-06	22.07	808	WP_041472060.1	454.465
chromosomal replication initiator DnaA [Rickettsia raoultii]	Rickettsia raoultii	51.2	51.2	0.41	1e-05	24.09	765	WP_064464908.1	505.697
hypothetical protein RHORCCE3_2130 [Rickettsia hoogstraalii str. RCCE3]	Rickettsia hoogstraalii str. RCCE3	50.8	50.8	0.29	2e-05	23.9	414	KJV77705.1	352.095
chromosomal replication initiator DnaA [Rickettsia asiatica]	Rickettsia asiatica	50.8	50.8	0.41	2e-05	24.09	747	WP_147144221.1	501.747
hypothetical protein [Rickettsia raoultii]	Rickettsia raoultii	50.4	50.4	0.27	3e-05	24.74	568	WP_077181565.1	336.662
hypothetical protein [Rickettsia raoultii]	Rickettsia raoultii	50.1	50.1	0.27	3e-05	24.74	568	WP_064463629.1	334.658
hypothetical protein [Rickettsia africae]	Rickettsia africae	50.1	50.1	0.27	3e-05	24.74	568	WP_012719755.1	334.658
hypothetical protein [Rickettsia asiatica]	Rickettsia asiatica	49.3	49.3	0.39	4e-05	22.6	390	WP_147144311.1	434.53
chromosomal replication initiator protein DnaA [Rickettsia tamurae]	Rickettsia tamurae	50.1	50.1	0.41	4e-05	24.09	747	WP_032139679.1	494.833
hypothetical protein RAS_p180 [Rickettsia asiatica]	Rickettsia asiatica	49.7	49.7	0.39	4e-05	22.6	598	BBJ32422.1	438.056
hypothetical protein RHORCCE3_2240 [Rickettsia hoogstraalii str. RCCE3]	Rickettsia hoogstraalii str. RCCE3	49.3	49.3	0.29	5e-05	23.9	569	KJV77207.1	341.698
hypothetical protein [Rickettsia peacockii]	Rickettsia peacockii	48.9	48.9	0.25	8e-05	25.14	779	WP_012737730.1	307.337
DnaA-like protein [Rickettsia helvetica]	Rickettsia helvetica	48.5	48.5	0.41	9e-05	23.76	747	WP_010424092.1	472.468
unknown [Rickettsia felis URRWXCal2]	Rickettsia felis URRWXCal2	48.5	48.5	0.41	0.0001	21.73	774	AAY62256.1	432.101
hypothetical protein [Rickettsia felis]	Rickettsia felis	47.8	47.8	0.41	0.0002	21.73	774	WP_015060330.1	425.865
chromosomal replication initiator protein DnaA-like protein [Rickettsia felis]	Rickettsia felis	45.4	45.4	0.19	0.0003	27.27	190	ADD74163.1	235.231
chromosomal replication initiator protein DnaA-like protein [Rickettsia felis]	Rickettsia felis	45.1	45.1	0.19	0.0004	27.27	208	ADD74164.1	233.677
hypothetical protein [Rickettsia rhipicephali]	Rickettsia rhipicephali	46.2	46.2	0.47	0.0004	20.77	568	WP_014408683.1	451
hypothetical protein [Rickettsia philipii]	Rickettsia philipii	43.5	43.5	0.3	0.003	22.66	569	WP_014364760.1	295.713
MULTISPECIES: hypothetical protein [Rickettsia]	Rickettsia	43.5	43.5	0.3	0.003	22.66	569	WP_008579937.1	295.713
hypothetical protein REIP_1339 [Rickettsia endosymbiont of Ixodes pacificus]	Rickettsia endosymbiont of Ixodes pacificus	41.6	41.6	0.11	0.006	31.65	231	KJW03308.1	144.83
dnaA N-terminal domain protein [Rickettsia argasii T170-B]	Rickettsia argasii T170-B	40	40	0.24	0.017	25.64	205	KJW03735.1	246.144
hypothetical protein [Alphaproteobacteria bacterium]	Alphaproteobacteria bacterium	90.9	90.9	0.46	9e-17	26.61	341	MBM3467688.1	1112.67
hypothetical protein [Alphaproteobacteria bacterium]	Alphaproteobacteria bacterium	85.9	85.9	0.44	4e-15	29.22	346	MBM3467467.1	1104.4
hypothetical protein [Alphaproteobacteria bacterium]	Alphaproteobacteria bacterium	65.1	65.1	0.14	6e-10	42.71	106	NDA89981.1	389.259
hypothetical protein [Alphaproteobacteria bacterium]	Alphaproteobacteria bacterium	67.8	67.8	0.44	4e-09	26.52	340	MBM3467724.1	791.145
hypothetical protein [Alphaproteobacteria bacterium]	Alphaproteobacteria bacterium	62.8	62.8	0.44	2e-07	27.69	343	MBM3467582.1	765.13
hypothetical protein [Alphaproteobacteria bacterium]	Alphaproteobacteria bacterium	49.3	49.3	0.19	0.003	25.19	337	NDA89924.1	235.955

## Sheet: PFX12135
Description	Scientific Name	Max Score	Total Score	Query Cover	E value	Per. ident	Acc. Len	Accession			1321.97		13961.9		11263.7		14481.5		10641.5
toprim domain-containing protein [Rickettsiales bacterium]	Rickettsiales bacterium	141	141	0.29	1e-35	32.33	320	MBQ7551971.1	1321.97		1134.59		13478		10117.7		13448.4		9988.9
DNA polymerase I [Rickettsiales endosymbiont of Trichoplax sp. H2]	Rickettsiales endosymbiont of Trichoplax sp. H2	130	130	0.22	7e-30	29.8	853	WP_154512173.1	852.28		1107.72		12759		8572.85		13162.6		9830.94
DNA polymerase I [Candidatus Aquarickettsia rohweri]	Candidatus Aquarickettsia rohweri	130	130	0.22	1e-29	29.8	853	WP_126044398.1	852.28		1097.59		4787.09		8503.15		12750.5		8932.76
DNA polymerase I [Anaplasma ovis]	Anaplasma ovis	129	129	0.26	3e-29	29.93	850	WP_075139257.1	1003.85		1085.95		4385.79		6519.43		12478.3		8433.72
DNA polymerase I [Rickettsiales bacterium]	Rickettsiales bacterium	128	128	0.32	4e-29	27.7	930	MBB66292.1	1134.59		1078.83		3923.66		6365.02		12262.2		7833.98
DNA polymerase I [Rickettsiales bacterium]	Rickettsiales bacterium	128	128	0.28	4e-29	30.3	928	MBB21174.1	1085.95		1074.43		3180.06		6242.57		11722.9		7637.9
DNA polymerase I [Anaplasma centrale]	Anaplasma centrale	126	126	0.26	2e-28	29.32	849	WP_012880351.1	960.523		1074.43		1819.17		4312.68		11189.4		7234.73
DNA polymerase I [Rickettsiales bacterium]	Rickettsiales bacterium	124	124	0.35	8e-28	25.29	934	MBC36860.1	1097.59		1046.32		1671.18		3216.56		11091.1		7229.15
DNA polymerase I [Candidatus Jidaibacter acanthamoeba]	Candidatus Jidaibacter acanthamoeba	123	123	0.28	1e-27	26.81	854	WP_039458457.1	923.336		1046.32		1659.97		3180.42		11057.3		7223.99
DNA polymerase I [Rickettsiales bacterium]	Rickettsiales bacterium	123	123	0.26	1e-27	32.57	908	MBV34965.1	1041.59		1106.82		6162.58		6829.41		12364.4		8498.76
DNA polymerase I [Rickettsiales bacterium]	Rickettsiales bacterium	123	123	0.35	1e-27	25.06	934	MAP33934.1	1078.83
DNA polymerase I [Anaplasma marginale]	Anaplasma marginale	122	122	0.26	4e-27	28.62	850	WP_080510995.1	907.826
DNA polymerase I [Anaplasma marginale]	Anaplasma marginale	122	122	0.26	4e-27	28.62	850	WP_080502193.1	907.826
DNA polymerase I [Anaplasma marginale]	Anaplasma marginale	122	122	0.26	4e-27	28.62	849	WP_080565627.1	907.826
DNA polymerase I [Anaplasma marginale]	Anaplasma marginale	122	122	0.26	5e-27	28.62	853	WP_010268804.1	907.826
DNA polymerase I (polA) [Anaplasma marginale str. Florida]	Anaplasma marginale str. Florida	122	122	0.26	5e-27	28.62	864	ACM49739.1	907.826
DNA polymerase [Anaplasma marginale str. St. Maries]	Anaplasma marginale str. St. Maries	121	121	0.26	5e-27	28.62	864	AAV87033.1	900.385
DNA polymerase I [Anaplasma marginale]	Anaplasma marginale	121	121	0.26	5e-27	28.62	849	WP_150197212.1	900.385
DNA polymerase I [Anaplasma marginale]	Anaplasma marginale	121	121	0.26	6e-27	28.62	850	WP_080567805.1	900.385
DNA polymerase I [Anaplasma marginale]	Anaplasma marginale	121	121	0.26	6e-27	28.62	849	WP_149145704.1	900.385
DNA polymerase I [Anaplasma marginale]	Anaplasma marginale	121	121	0.26	6e-27	28.62	849	WP_118895693.1	900.385
DNA polymerase I [Anaplasma marginale]	Anaplasma marginale	121	121	0.26	6e-27	28.62	849	WP_150991457.1	900.385
DNA polymerase I [Anaplasma marginale]	Anaplasma marginale	121	121	0.26	7e-27	28.62	852	WP_037330799.1	900.385
DNA polymerase I [Anaplasma marginale]	Anaplasma marginale	121	121	0.26	7e-27	28.62	853	WP_029209754.1	900.385
DNA polymerase I [Ehrlichia ruminantium]	Ehrlichia ruminantium	121	121	0.28	8e-27	28.93	865	QLK58387.1	980.148
DNA polymerase I [Ehrlichia ruminantium]	Ehrlichia ruminantium	120	120	0.28	8e-27	28.93	860	WP_180811065.1	972.048
DNA polymerase I [Ehrlichia ruminantium]	Ehrlichia ruminantium	120	120	0.28	1e-26	28.93	865	QLK52884.1	972.048
DNA polymerase I [Ehrlichia ruminantium]	Ehrlichia ruminantium	120	120	0.28	1e-26	28.93	860	WP_065432288.1	972.048
DNA polymerase I [Ehrlichia ruminantium]	Ehrlichia ruminantium	120	120	0.28	1e-26	28.93	860	WP_180811387.1	972.048
DNA polymerase I [Candidatus Wolbachia massiliensis]	Candidatus Wolbachia massiliensis	120	120	0.28	1e-26	29.6	862	WP_191111404.1	994.56
DNA polymerase I [Ehrlichia ruminantium]	Ehrlichia ruminantium	120	120	0.28	1e-26	28.93	860	WP_011255245.1	972.048
DNA polymerase I [Ehrlichia ruminantium]	Ehrlichia ruminantium	120	120	0.28	1e-26	28.93	865	QLK55640.1	972.048
DNA polymerase I [Ehrlichia ruminantium]	Ehrlichia ruminantium	120	120	0.28	1e-26	28.93	865	QLK50127.1	972.048
DNA polymerase I [Ehrlichia ruminantium]	Ehrlichia ruminantium	120	120	0.28	2e-26	28.93	865	QLK54720.1	972.048
DNA polymerase I [Ehrlichia ruminantium]	Ehrlichia ruminantium	120	120	0.28	2e-26	28.93	860	WP_062850644.1	972.048
DNA polymerase I [Ehrlichia ruminantium]	Ehrlichia ruminantium	120	120	0.28	2e-26	28.93	860	WP_180810860.1	972.048
DNA polymerase I [Ehrlichia ruminantium str. Welgevonden]	Ehrlichia ruminantium str. Welgevonden	120	120	0.28	2e-26	28.93	865	CAH57760.1	972.048
DNA polymerase I [Ehrlichia ruminantium]	Ehrlichia ruminantium	120	120	0.28	2e-26	28.93	860	WP_180811684.1	972.048
DNA polymerase I [Ehrlichia ruminantium]	Ehrlichia ruminantium	120	120	0.28	2e-26	28.93	860	WP_044148594.1	972.048
DNA polymerase I [Ehrlichia ruminantium]	Ehrlichia ruminantium	120	120	0.28	2e-26	28.93	860	WP_180811962.1	972.048
DNA polymerase I [Rickettsiales endosymbiont of Peranema trichophorum]	Rickettsiales endosymbiont of Peranema trichophorum	119	119	0.26	2e-26	28.94	863	WP_130122566.1	895.404
DNA polymerase I [Wolbachia endosymbiont of Onchocerca volvulus]	Wolbachia endosymbiont of Onchocerca volvulus	119	119	0.33	3e-26	27.36	862	WP_025264018.1	1074.43
DNA polymerase I [Rickettsiales endosymbiont of Stachyamoeba lipophora]	Rickettsiales endosymbiont of Stachyamoeba lipophora	119	119	0.26	3e-26	28.33	843	WP_164503799.1	876.53
DNA polymerase I [Rickettsiales endosymbiont of Stachyamoeba lipophora]	Rickettsiales endosymbiont of Stachyamoeba lipophora	119	119	0.26	4e-26	28.33	844	AZL15418.1	876.53
DNA polymerase I [Wolbachia endosymbiont of Onchocerca ochengi]	Wolbachia endosymbiont of Onchocerca ochengi	119	119	0.33	4e-26	27.36	862	WP_014869037.1	1074.43
DNA polymerase I [Ehrlichia ruminantium]	Ehrlichia ruminantium	119	119	0.22	4e-26	32.14	859	WP_158406224.1	841.425
DNA polymerase I [Wolbachia endosymbiont of Cimex lectularius]	Wolbachia endosymbiont of Cimex lectularius	118	118	0.33	5e-26	26.87	861	WP_041045260.1	1046.32
DNA polymerase I [Ehrlichia ruminantium]	Ehrlichia ruminantium	118	118	0.28	6e-26	28.93	865	QLK51974.1	955.847
DNA polymerase I [Ehrlichia ruminantium]	Ehrlichia ruminantium	118	118	0.28	6e-26	28.93	860	WP_065433007.1	955.847
DNA polymerase I [Wolbachia endosymbiont of Ctenocephalides felis wCfeJ]	Wolbachia endosymbiont of Ctenocephalides felis wCfeJ	118	118	0.33	7e-26	26.87	844	WP_168456189.1	1046.32
DNA polymerase I [Anaplasma marginale]	Anaplasma marginale	118	118	0.26	7e-26	28.29	849	WP_118890708.1	867.937
DNA polymerase I [Ehrlichia ruminantium]	Ehrlichia ruminantium	116	116	0.28	7e-26	28.62	599	WP_065433554.1	929.578
DNA polymerase I [Candidatus Neoehrlichia mikurensis]	Candidatus Neoehrlichia mikurensis	117	117	0.28	1e-25	27.36	849	WP_218194394.1	896.314
DNA polymerase I [Ehrlichia ruminantium]	Ehrlichia ruminantium	117	117	0.28	1e-25	28.62	860	WP_180373456.1	937.591
hypothetical protein [Anaplasmataceae bacterium]	Anaplasmataceae bacterium	116	116	0.23	2e-25	31.25	819	MBS3903643.1	833.75
DNA polymerase I [Wolbachia endosymbiont of Madathamugadia hiepei]	Wolbachia endosymbiont of Madathamugadia hiepei	116	116	0.28	2e-25	28.66	861	WP_175937470.1	930.877
DNA polymerase I [Ehrlichia canis]	Ehrlichia canis	116	116	0.23	3e-25	31.18	861	WP_011304177.1	831.882
DNA polymerase I [Anaplasma phagocytophilum]	Anaplasma phagocytophilum	115	115	0.26	4e-25	27.67	852	WP_044104611.1	827.333
DNA polymerase I [Anaplasma phagocytophilum str. CRT35]	Anaplasma phagocytophilum str. CRT35	115	115	0.26	4e-25	27.67	853	KDB57555.1	827.333
DNA polymerase I [Anaplasma phagocytophilum]	Anaplasma phagocytophilum	115	115	0.26	4e-25	27.67	852	WP_021799176.1	827.333
DNA polymerase I [Wolbachia endosymbiont of Atemnus politus]	Wolbachia endosymbiont of Atemnus politus	114	114	0.33	8e-25	26.62	861	WP_174134210.1	1001.44
DNA polymerase I [Rickettsiaceae bacterium H1]	Rickettsiaceae bacterium H1	114	114	0.31	1e-24	26.86	827	MBQ4874826.1	949.232
DNA polymerase I [Rickettsiales bacterium]	Rickettsiales bacterium	113	113	0.23	2e-24	29.96	914	MAH80999.1	778.66
DNA polymerase I [Anaplasma platys]	Anaplasma platys	113	113	0.26	2e-24	27.85	852	WP_169193513.1	818.233
DNA polymerase I [Neorickettsia findlayensis]	Neorickettsia findlayensis	113	113	0.31	2e-24	27.11	816	WP_160095655.1	949.663
DNA polymerase I [Wolbachia endosymbiont of Brugia pahangi]	Wolbachia endosymbiont of Brugia pahangi	113	113	0.32	2e-24	28.1	849	WP_167896163.1	1016.1
DNA polymerase I, thermostable [Anaplasma platys]	Anaplasma platys	112	112	0.26	3e-24	27.85	872	QJC27922.1	810.992
DNA polymerase I [Rickettsiales bacterium TMED174]	Rickettsiales bacterium TMED174	112	112	0.23	3e-24	28.16	925	OUW23955.1	725.402
DNA polymerase I [Rickettsiales bacterium]	Rickettsiales bacterium	112	112	0.23	4e-24	28.84	925	NRA73760.1	742.918
DNA polymerase I [Wolbachia endosymbiont of Brugia malayi]	Wolbachia endosymbiont of Brugia malayi	112	112	0.32	5e-24	28.1	849	WP_011256922.1	1007.1
DNA polymerase I [Anaplasma phagocytophilum str. ApNP]	Anaplasma phagocytophilum str. ApNP	112	112	0.26	6e-24	27.33	852	KJV67003.1	795.85
DNA polymerase I [Rickettsiales bacterium]	Rickettsiales bacterium	112	112	0.39	6e-24	25.36	932	MAJ67817.1	1107.72
DNA polymerase I [Wolbachia endosymbiont of Brugia malayi]	Wolbachia endosymbiont of Brugia malayi	112	112	0.32	6e-24	28.1	849	WP_136132021.1	1007.1
DNA polymerase I [Rickettsiales bacterium]	Rickettsiales bacterium	112	112	0.22	6e-24	30	930	MBL6664515.1	739.2
DNA polymerase I [Anaplasma phagocytophilum]	Anaplasma phagocytophilum	111	111	0.26	8e-24	27	852	WP_070258270.1	779.22
DNA polymerase I [Rickettsiales bacterium Ac37b]	Rickettsiales bacterium Ac37b	111	111	0.26	9e-24	29.22	887	AIL64641.1	843.289
DNA polymerase I [Anaplasma phagocytophilum]	Anaplasma phagocytophilum	111	111	0.26	9e-24	27	852	WP_045890012.1	779.22
DNA polymerase I [Anaplasma phagocytophilum]	Anaplasma phagocytophilum	111	111	0.26	9e-24	27	852	WP_044142521.1	779.22
DNA polymerase I [Anaplasma phagocytophilum str. MRK]	Anaplasma phagocytophilum str. MRK	111	111	0.26	9e-24	27	853	KDB56404.1	779.22
DNA polymerase I [Anaplasma phagocytophilum]	Anaplasma phagocytophilum	111	111	0.26	9e-24	27	852	WP_044152308.1	779.22
DNA polymerase I [Anaplasma phagocytophilum]	Anaplasma phagocytophilum	111	111	0.26	1e-23	27	852	WP_021798967.1	779.22
DNA polymerase I [Anaplasma phagocytophilum str. HZ]	Anaplasma phagocytophilum str. HZ	111	111	0.26	1e-23	27	853	ABD44476.1	779.22
DNA polymerase I [Rickettsia endosymbiont of Culicoides newsteadi]	Rickettsia endosymbiont of Culicoides newsteadi	111	111	0.28	1e-23	27.47	878	WP_094649611.1	853.768
DNA polymerase I [Rickettsiales bacterium]	Rickettsiales bacterium	110	110	0.22	1e-23	29.39	926	MAI29959.1	711.238
DNA polymerase I [Anaplasma phagocytophilum]	Anaplasma phagocytophilum	110	110	0.26	1e-23	27	852	WP_064670044.1	772.2
DNA polymerase I [Rickettsiales bacterium]	Rickettsiales bacterium	110	110	0.23	1e-23	28.95	895	MAP32907.1	732.435
DNA polymerase I [Ehrlichia minasensis]	Ehrlichia minasensis	110	110	0.23	2e-23	30.8	861	WP_129992603.1	779.24
DNA polymerase I [Ehrlichia minasensis]	Ehrlichia minasensis	110	110	0.23	2e-23	30.8	861	WP_045171147.1	779.24
DNA polymerase I [Candidatus Neoehrlichia lotoris]	Candidatus Neoehrlichia lotoris	110	110	0.26	2e-23	27.06	849	WP_045809063.1	773.916
DNA polymerase I [Neorickettsia sennetsu]	Neorickettsia sennetsu	110	110	0.23	2e-23	29.21	829	WP_011452059.1	739.013
DNA polymerase I [Candidatus Neoehrlichia lotoris str. RAC413]	Candidatus Neoehrlichia lotoris str. RAC413	110	110	0.26	2e-23	27.06	845	KJV69328.1	773.916
hypothetical protein [Neorickettsia helminthoeca]	Neorickettsia helminthoeca	109	109	0.21	2e-23	30.68	819	WP_038559788.1	702.265
DNA polymerase I [Ehrlichia sp. HF]	Ehrlichia sp. HF	108	108	0.21	5e-23	30.86	859	WP_044195628.1	699.905
DNA polymerase I [Rickettsia typhi]	Rickettsia typhi	108	108	0.25	6e-23	29.73	872	WP_011191194.1	802.71
DNA polymerase I [Rickettsiales bacterium]	Rickettsiales bacterium	108	108	0.26	7e-23	27.92	878	MBN8511968.1	783.994
DNA polymerase I [Rickettsiales bacterium]	Rickettsiales bacterium	108	108	0.27	7e-23	27.5	878	RTK92758.1	801.9
DNA polymerase I [Rickettsiales bacterium TMED131]	Rickettsiales bacterium TMED131	108	108	0.23	9e-23	29.2	908	OUV83225.1	725.328
DNA polymerase I [Rickettsiales bacterium]	Rickettsiales bacterium	108	108	0.23	9e-23	29.2	911	MAJ23984.1	725.328
DNA polymerase I [Rickettsiales bacterium]	Rickettsiales bacterium	108	108	0.33	9e-23	23.44	942	MBH43688.1	835.402
MULTISPECIES: DNA polymerase I [Ehrlichia]	Ehrlichia	108	108	0.21	9e-23	30.86	859	WP_045804981.1	699.905
toprim domain-containing protein [Alphaproteobacteria bacterium]	Alphaproteobacteria bacterium	524	524	0.61	1e-170	43.68	686	NDE18819.1	13961.9
DNA primase [Alphaproteobacteria bacterium]	Alphaproteobacteria bacterium	516	516	0.61	1e-167	42.82	676	NDA89934.1	13478
DNA primase [Alphaproteobacteria bacterium]	Alphaproteobacteria bacterium	496	496	0.61	5e-160	42.17	681	MBM3467527.1	12759
toprim domain-containing protein [Acetobacter sp.]	Acetobacter sp.	258	258	0.4	4e-72	38.02	538	MBO6085650.1	3923.66
toprim domain-containing protein [Alphaproteobacteria bacterium]	Alphaproteobacteria bacterium	253	253	0.59	8e-70	32.07	615	MBR1479342.1	4787.09
hypothetical protein [Alphaproteobacteria bacterium]	Alphaproteobacteria bacterium	234	234	0.36	1e-65	37.75	389	NDB86841.1	3180.06
toprim domain-containing protein [Alphaproteobacteria bacterium]	Alphaproteobacteria bacterium	242	242	0.61	6e-65	29.71	718	MBQ7673791.1	4385.79
hypothetical protein [Alphaproteobacteria bacterium]	Alphaproteobacteria bacterium	165	165	0.39	9e-39	28.27	830	NBT85909.1	1819.17
hypothetical protein [Ruegeria atlantica]	Ruegeria atlantica	149	149	0.4	7e-34	28.04	718	WP_058272175.1	1671.18
DNA polymerase I, thermostable [Ruegeria atlantica]	Ruegeria atlantica	148	148	0.4	9e-34	28.04	724	CUH42058.1	1659.97
DNA polymerase I [Rhodospirillaceae bacterium]	Rhodospirillaceae bacterium	143	143	0.34	4e-32	28.74	677	MBT6407085.1	1397.34
DNA polymerase I [Beijerinckiaceae bacterium RH CH11]	Beijerinckiaceae bacterium RH CH11	144	144	0.37	4e-32	27.46	1011	VVB48450.1	1463.07
DNA polymerase I [Alphaproteobacteria bacterium]	Alphaproteobacteria bacterium	144	144	0.36	4e-32	26.88	949	MBT6257652.1	1393.46
DNA polymerase I [Rhodospirillaceae bacterium]	Rhodospirillaceae bacterium	141	141	0.35	4e-32	26.46	537	MBT7664576.1	1305.8
DNA polymerase I [Asticcacaulis sp.]	Asticcacaulis sp.	142	142	0.34	8e-32	26.73	675	MBW8734985.1	1290.52
DNA polymerase I [Rhodospirillaceae bacterium]	Rhodospirillaceae bacterium	143	143	0.34	1e-31	28.74	931	MBT4218501.1	1397.34
DNA polymerase I [Rhodospirillaceae bacterium]	Rhodospirillaceae bacterium	141	141	0.36	2e-31	26.3	666	MBT6587278.1	1334.99
DNA polymerase I [Rhodospirillaceae bacterium]	Rhodospirillaceae bacterium	140	140	0.35	6e-31	26.25	931	MBT3333180.1	1286.25
DNA polymerase I [Robiginitomaculum sp.]	Robiginitomaculum sp.	140	140	0.33	6e-31	27.78	933	MBL4853701.1	1283.44
DNA polymerase I [Rhodospirillaceae bacterium]	Rhodospirillaceae bacterium	134	134	0.27	6e-31	29.02	364	MBT5014098.1	1049.94
DNA polymerase I [Hyphomicrobiales bacterium]	Hyphomicrobiales bacterium	138	138	0.38	3e-30	25.91	1023	MBN8970227.1	1358.72
DNA polymerase I [Alphaproteobacteria bacterium]	Alphaproteobacteria bacterium	137	137	0.41	5e-30	25.3	967	MBM3622126.1	1421.1
DNA polymerase I [Alphaproteobacteria bacterium]	Alphaproteobacteria bacterium	137	137	0.37	1e-29	25.93	962	MBL6783045.1	1314.39
DNA polymerase I [Robiginitomaculum sp.]	Robiginitomaculum sp.	136	136	0.35	1e-29	28.25	940	PHS41502.1	1344.7
hypothetical protein [Marivivens sp.]	Marivivens sp.	135	135	0.22	1e-29	35.77	648	NBT50265.1	1062.37
DNA polymerase I [Cohaesibacter haloalkalitolerans]	Cohaesibacter haloalkalitolerans	135	135	0.34	3e-29	25.9	965	WP_119310092.1	1188.81
DNA polymerase I [Hellea balneolensis]	Hellea balneolensis	135	135	0.37	3e-29	27.97	940	WP_026941402.1	1397.1
TPA: DNA polymerase I [Alphaproteobacteria bacterium]	Alphaproteobacteria bacterium	132	132	0.33	6e-29	26.99	562	HAE09391.1	1175.68
DNA polymerase I [Pseudorhodoplanes sinuspersici]	Pseudorhodoplanes sinuspersici	132	132	0.36	6e-29	25.89	632	WP_157699797.1	1230.29
DNA polymerase I [Alphaproteobacteria bacterium]	Alphaproteobacteria bacterium	134	134	0.33	6e-29	27.85	833	MBI1237151.1	1231.53
TPA: DNA polymerase I [Alphaproteobacteria bacterium]	Alphaproteobacteria bacterium	133	133	0.35	6e-29	27.04	734	HAD73135.1	1258.71
DNA polymerase I [Rhodospirillaceae bacterium]	Rhodospirillaceae bacterium	134	134	0.28	6e-29	31.79	937	NCF75272.1	1192.76
DNA polymerase I [Cohaesibacter marisflavi]	Cohaesibacter marisflavi	134	134	0.34	7e-29	26.75	965	WP_090075119.1	1218.73
DNA polymerase I [Magnetococcales bacterium]	Magnetococcales bacterium	134	134	0.35	8e-29	26.68	909	MAF31740.1	1251.29
DNA polymerase I [Alphaproteobacteria bacterium]	Alphaproteobacteria bacterium	134	134	0.34	8e-29	26	956	NBR39124.1	1184.56
DNA polymerase I [Alphaproteobacteria bacterium]	Alphaproteobacteria bacterium	134	134	0.4	9e-29	25	930	NKB55735.1	1340
DNA polymerase I [Alphaproteobacteria bacterium]	Alphaproteobacteria bacterium	134	134	0.34	9e-29	26	956	MBL6602869.1	1184.56
DNA polymerase I [Hellea sp.]	Hellea sp.	125	125	0.25	1e-28	30.17	295	MBT3592856.1	942.812
DNA polymerase I [Hyphomicrobiales bacterium]	Hyphomicrobiales bacterium	134	134	0.41	1e-28	25.93	1023	MBN9051953.1	1424.59
MULTISPECIES: DNA polymerase I [unclassified Bradyrhizobium]	unclassified Bradyrhizobium	133	133	0.35	1e-28	25.74	991	WP_211967941.1	1198.2
DNA polymerase I [Salaquimonas pukyongi]	Salaquimonas pukyongi	133	133	0.33	1e-28	26.81	970	WP_075998238.1	1176.69
DNA polymerase I [Cohaesibacter intestini]	Cohaesibacter intestini	133	133	0.39	1e-28	25.1	962	WP_114007982.1	1301.94
DNA polymerase I [Pseudorhodoplanes sinuspersici]	Pseudorhodoplanes sinuspersici	133	133	0.37	2e-28	25.55	1035	WP_120265423.1	1257.32
DNA polymerase I [Asticcacaulis solisilvae]	Asticcacaulis solisilvae	133	133	0.33	2e-28	27.25	947	WP_209720227.1	1196
DNA polymerase I [Magnetospirillum moscoviense]	Magnetospirillum moscoviense	132	132	0.31	2e-28	27.37	925	WP_068497791.1	1119.98
DNA polymerase I [Minwuia thermotolerans]	Minwuia thermotolerans	132	132	0.38	2e-28	26.09	925	WP_109794668.1	1308.67
DNA polymerase I [Pseudolabrys sp. GY_H]	Pseudolabrys sp. GY_H	132	132	0.35	2e-28	27.05	1011	WP_115517790.1	1249.71
DNA polymerase I [Roseobacter cerasinus]	Roseobacter cerasinus	132	132	0.35	2e-28	26.45	933	WP_159975135.1	1221.99
DNA polymerase I [Afipia sp.]	Afipia sp.	132	132	0.36	2e-28	25.67	1022	MBI3701126.1	1219.84
DNA polymerase I [Maricaulis sp.]	Maricaulis sp.	132	132	0.39	3e-28	24.95	928	MBO6846116.1	1284.43
DNA polymerase I [Bartonella taylorii]	Bartonella taylorii	131	131	0.33	4e-28	26.16	968	WP_004858081.1	1130.9
TPA: DNA polymerase I [Rhodobacteraceae bacterium]	Rhodobacteraceae bacterium	130	130	0.35	5e-28	25.92	742	HGG63642.1	1179.36
DNA polymerase I [Bartonella ancashensis]	Bartonella ancashensis	131	131	0.26	6e-28	28.9	960	WP_053943878.1	984.334
DNA polymerase I [Pelagibacteraceae bacterium TMED258]	Pelagibacteraceae bacterium TMED258	130	130	0.27	7e-28	30.06	905	OUX31171.1	1055.11
DNA polymerase I [Robiginitomaculum antarcticum]	Robiginitomaculum antarcticum	131	131	0.35	7e-28	28.44	938	WP_017932028.1	1303.97
DNA polymerase I [Maricaulis sp.]	Maricaulis sp.	130	130	0.39	7e-28	24.74	928	MBO6795637.1	1254.32
DNA polymerase I [Ochrobactrum sp. Q0168]	Ochrobactrum sp. Q0168	130	130	0.38	8e-28	24.78	983	WP_199055615.1	1224.13
DNA polymerase I [Alphaproteobacteria bacterium]	Alphaproteobacteria bacterium	130	130	0.23	8e-28	31.27	915	QQR68945.1	934.973
DNA polymerase I [Robiginitomaculum sp.]	Robiginitomaculum sp.	130	130	0.33	9e-28	26.81	938	PHS77550.1	1150.15
DNA polymerase I [Rhodospirillaceae bacterium]	Rhodospirillaceae bacterium	130	130	0.34	9e-28	26.35	930	MBT4931803.1	1164.67
DNA polymerase I [Nioella ostreopsis]	Nioella ostreopsis	130	130	0.37	9e-28	25.17	933	WP_127556960.1	1210.68
DNA polymerase I [Brucella abortus]	Brucella abortus	128	128	0.38	9e-28	24.35	541	SUW23532.1	1184.38
DNA polymerase I [[Ochrobactrum] soli]	[Ochrobactrum] soli	130	130	0.38	9e-28	24.78	982	WP_109368152.1	1224.13
DNA polymerase I [Bartonella taylorii]	Bartonella taylorii	130	130	0.33	1e-27	26.16	968	WP_208432384.1	1122.26
DNA polymerase I [[Ochrobactrum] teleogrylli]	[Ochrobactrum] teleogrylli	130	130	0.38	1e-27	24.78	982	WP_140024474.1	1224.13
DNA polymerase I [Brucellaceae bacterium VT-16-1752]	Brucellaceae bacterium VT-16-1752	130	130	0.38	1e-27	24.78	982	RRD27850.1	1224.13
DNA polymerase I [[Ochrobactrum] soli]	[Ochrobactrum] soli	130	130	0.38	1e-27	24.78	982	WP_121537080.1	1224.13
DNA polymerase I [Hellea sp.]	Hellea sp.	130	130	0.36	1e-27	25.4	937	NNE58623.1	1188.72
DNA polymerase I [Pelagibacteraceae bacterium TMED287]	Pelagibacteraceae bacterium TMED287	130	130	0.43	1e-27	28.71	920	OUX53914.1	1604.89
DNA polymerase I [[Ochrobactrum] soli]	[Ochrobactrum] soli	130	130	0.38	1e-27	24.78	982	WP_171316840.1	1224.13
DNA polymerase I [Pelagibacterales bacterium]	Pelagibacterales bacterium	126	126	0.36	1e-27	28.35	468	MBL6862226.1	1285.96
DNA polymerase I [Roseibium hamelinense]	Roseibium hamelinense	130	130	0.36	1e-27	25.45	991	WP_145345651.1	1191.06
DNA polymerase I [Bartonella elizabethae]	Bartonella elizabethae	130	130	0.33	1e-27	26.89	969	WP_005774330.1	1153.58
DNA polymerase I [Roseibium denhamense]	Roseibium denhamense	130	130	0.35	1e-27	25.81	990	WP_155189724.1	1174.35
DNA polymerase I [Bartonella elizabethae]	Bartonella elizabethae	130	130	0.33	1e-27	26.89	969	WP_005774961.1	1153.58
DNA polymerase I [Bartonella tribocorum]	Bartonella tribocorum	130	130	0.33	1e-27	26.16	969	WP_100128115.1	1122.26
DNA polymerase I [Bartonella koehlerae]	Bartonella koehlerae	130	130	0.33	1e-27	26.76	968	WP_034458086.1	1148
DNA polymerase I [Bartonella callosciuri]	Bartonella callosciuri	130	130	0.33	1e-27	26.28	969	WP_183228788.1	1127.41
DNA polymerase I [Ochrobactrum sp. RH2CCR150]	Ochrobactrum sp. RH2CCR150	130	130	0.38	1e-27	24.57	985	WP_182519151.1	1213.76
DNA polymerase I [Rhodopseudomonas sp.]	Rhodopseudomonas sp.	130	130	0.34	2e-27	26.53	1020	MBI1204698.1	1172.63
DNA polymerase I [Brucella oryzae]	Brucella oryzae	129	129	0.38	2e-27	25.43	983	WP_211692185.1	1246.58
DNA polymerase I [Bartonella rattimassiliensis]	Bartonella rattimassiliensis	129	129	0.33	2e-27	26.65	967	WP_007347268.1	1134.49
DNA polymerase I [Bartonella taylorii]	Bartonella taylorii	129	129	0.33	2e-27	26.16	968	WP_078691881.1	1113.63
DNA polymerase I [Roseibium sp. CAU 1637]	Roseibium sp. CAU 1637	129	129	0.33	2e-27	26.7	982	WP_209015467.1	1136.62
DNA polymerase I [Roseibium sp. CAU 1637]	Roseibium sp. CAU 1637	129	129	0.33	2e-27	26.7	999	MBO0347218.1	1136.62
DNA polymerase I [Labrenzia aggregata]	Labrenzia aggregata	129	129	0.35	2e-27	25.23	990	WP_209017507.1	1139.13
DNA polymerase I [Bradyrhizobiaceae bacterium]	Bradyrhizobiaceae bacterium	126	126	0.37	2e-27	24.78	470	MBO0758279.1	1155.24
DNA polymerase I [Bartonella vinsonii]	Bartonella vinsonii	129	129	0.33	2e-27	26.28	968	WP_004862420.1	1118.74
DNA polymerase I [Hyphobacterium indicum]	Hyphobacterium indicum	129	129	0.33	2e-27	26.88	925	WP_109261640.1	1144.28
DNA polymerase I [Labrenzia aggregata]	Labrenzia aggregata	129	129	0.35	2e-27	25.23	994	MBN9673092.1	1139.13
DNA polymerase I [Bartonella gabonensis]	Bartonella gabonensis	129	129	0.33	2e-27	26.65	969	WP_175868346.1	1134.49
DNA polymerase I [Alphaproteobacteria bacterium]	Alphaproteobacteria bacterium	128	128	0.35	2e-27	25.91	688	MBM3565574.1	1160.77
DNA polymerase I [Brucella oryzae]	Brucella oryzae	129	129	0.38	2e-27	25.43	983	WP_104757126.1	1246.58
DNA polymerase I [Cohaesibacter sp. CAU 1516]	Cohaesibacter sp. CAU 1516	129	129	0.39	3e-27	24.69	962	WP_138150457.1	1242.15
DNA polymerase I [Reyranella sp. OAS946]	Reyranella sp. OAS946	129	129	0.35	3e-27	25.23	990	WP_199605089.1	1139.13
DNA polymerase I [Bartonella mastomydis]	Bartonella mastomydis	129	129	0.33	3e-27	26.89	969	WP_139412604.1	1144.71
DNA polymerase I [Rhodospirillales bacterium URHD0017]	Rhodospirillales bacterium URHD0017	129	129	0.35	3e-27	25.23	985	SEP39925.1	1139.13
hypothetical protein AQY21_20260 [Paracoccus sp. MKU1]	Paracoccus sp. MKU1	128	128	0.27	4e-27	29.62	916	KRW94266.1	1023.67
hypothetical protein [Paracoccus sp. MKU1]	Paracoccus sp. MKU1	128	128	0.28	4e-27	29.38	912	WP_161906073.1	1052.98
DNA polymerase I [Brucella gallinifaecis]	Brucella gallinifaecis	128	128	0.38	4e-27	25.11	978	WP_140904895.1	1221.35
DNA primase [Epsilonproteobacteria bacterium]	Epsilonproteobacteria bacterium	468	468	0.54	3e-149	44.57	639	NCD12084.1	11263.7
toprim domain-containing protein [Klebsiella pneumoniae]	Klebsiella pneumoniae	446	446	0.54	7e-141	42.01	639	WP_159186499.1	10117.7
toprim domain-containing protein [Deltaproteobacteria bacterium]	Deltaproteobacteria bacterium	417	417	0.48	1e-130	42.83	555	MBQ6669687.1	8572.85
toprim domain-containing protein [Deltaproteobacteria bacterium]	Deltaproteobacteria bacterium	414	414	0.47	2e-130	43.7	506	MBQ4492526.1	8503.15
toprim domain-containing protein [Acinetobacter sp. SM1B]	Acinetobacter sp. SM1B	323	323	0.58	5e-94	34.8	665	WP_111810795.1	6519.43
MULTISPECIES: toprim domain-containing protein [unclassified Acinetobacter]	unclassified Acinetobacter	319	319	0.58	1e-92	33.74	669	WP_180007092.1	6242.57
hypothetical protein [Klebsiella pneumoniae]	Klebsiella pneumoniae	308	308	0.27	2e-92	51.86	338	WP_200843050.1	4312.68
MULTISPECIES: toprim domain-containing protein [unclassified Acinetobacter]	unclassified Acinetobacter	318	318	0.58	3e-92	34.51	664	WP_180057801.1	6365.02
hypothetical protein [Salmonella enterica subsp. enterica serovar Typhi]	Salmonella enterica subsp. enterica serovar Typhi	260	260	0.27	4e-71	45.82	681	EBQ5921327.1	3216.56
hypothetical protein [Acinetobacter modestus]	Acinetobacter modestus	259	259	0.27	1e-70	45.48	681	WP_188363595.1	3180.42
toprim domain-containing protein [Sutterella wadsworthensis]	Sutterella wadsworthensis	196	196	0.39	5e-51	33.04	438	MBS5292711.1	2525.58
hypothetical protein [Sutterella wadsworthensis]	Sutterella wadsworthensis	186	186	0.14	1e-50	55.41	185	MBS5292482.1	1442.88
hypothetical protein [Escherichia coli]	Escherichia coli	181	181	0.27	7e-47	38.67	331	MBL1021065.1	1889.8
DNA polymerase I [Smithella sp. PtaU1.Bin162]	Smithella sp. PtaU1.Bin162	174	174	0.38	4e-42	29.78	614	OPY83923.1	1969.05
toprim domain-containing protein [Escherichia coli]	Escherichia coli	163	163	0.3	1e-40	34.72	350	MBL1021080.1	1697.81
DNA polymerase I - 3'-5' exonuclease and polymerase domains [Candidatus Kentron sp. SD]	Candidatus Kentron sp. SD	164	164	0.38	1e-37	29.11	1057	VFK80858.1	1814.14
hypothetical protein [Proteobacteria bacterium]	Proteobacteria bacterium	157	157	0.38	4e-36	30.16	644	NCC04441.1	1799.35
hypothetical protein [Betaproteobacteria bacterium]	Betaproteobacteria bacterium	147	147	0.23	7e-36	37.45	263	NBT76465.1	1266.18
hypothetical protein [Acinetobacter baumannii]	Acinetobacter baumannii	138	138	0.13	2e-34	49.66	150	MBU0371771.1	890.9
hypothetical protein [Polyangium spumosum]	Polyangium spumosum	151	151	0.33	2e-33	28.17	1158	WP_153821464.1	1403.71
DNA polymerase I [Allofrancisella guangzhouensis]	Allofrancisella guangzhouensis	148	148	0.39	9e-33	29.2	892	WP_039122996.1	1685.42
primase C-terminal domain-containing protein [Nitrosomonas communis]	Nitrosomonas communis	146	146	0.37	5e-32	27.59	1294	WP_074906452.1	1490.41
DNA polymerase I-3'-5' exonuclease and polymerase domains [Nitrosomonas communis]	Nitrosomonas communis	146	146	0.37	5e-32	27.59	1282	SFM74584.1	1490.41
TPA: DNA polymerase I [Methylophaga sp.]	Methylophaga sp.	145	145	0.28	7e-32	32.02	916	HIC46119.1	1300.01
DNA polymerase I [Thiohalophilus thiocyanatoxydans]	Thiohalophilus thiocyanatoxydans	145	145	0.33	7e-32	30.13	905	WP_134080268.1	1441.72
hypothetical protein [Desulfobacter hydrogenophilus]	Desulfobacter hydrogenophilus	142	142	0.23	1e-31	34.36	578	WP_163354621.1	1122.2
DNA polymerase I [Allofrancisella frigidaquae]	Allofrancisella frigidaquae	144	144	0.35	1e-31	29.75	892	WP_172107046.1	1499.4
DNA polymerase I [Francisella sp. W12-1067]	Francisella sp. W12-1067	144	144	0.35	1e-31	29.75	892	KEI35263.1	1499.4
bifunctional 3'-5' exonuclease/DNA polymerase [Deltaproteobacteria bacterium]	Deltaproteobacteria bacterium	144	144	0.39	1e-31	27.91	944	MBM4274065.1	1567.43
DNA polymerase I [Methylophaga sulfidovorans]	Methylophaga sulfidovorans	144	144	0.28	1e-31	31.42	916	WP_091712241.1	1266.85
hypothetical protein EYB58_17535 [Desulfobacter hydrogenophilus]	Desulfobacter hydrogenophilus	142	142	0.23	2e-31	34.36	638	QBH14568.1	1122.2
DNA polymerase I [Helicobacter sp. MIT 14-3879]	Helicobacter sp. MIT 14-3879	144	144	0.34	2e-31	29.05	877	WP_115546244.1	1422.29
DNA polymerase I [Allofrancisella inopinata]	Allofrancisella inopinata	143	143	0.35	4e-31	29.59	892	WP_133941502.1	1480.98
DNA polymerase I - 3'-5' exonuclease and polymerase domain containing protein [Methylophaga aminisulfidivorans MP]	Methylophaga aminisulfidivorans MP	143	143	0.28	4e-31	31.42	872	EGL54637.1	1258.06
DNA polymerase I [Methylophaga sp.]	Methylophaga sp.	143	143	0.36	4e-31	28.86	916	MTI63676.1	1485.71
DNA polymerase I [Methylophaga aminisulfidivorans]	Methylophaga aminisulfidivorans	143	143	0.28	4e-31	31.42	916	WP_040576157.1	1258.06
hypothetical protein UB38_10235 [Photobacterium iliopiscarium]	Photobacterium iliopiscarium	134	134	0.23	5e-31	32.34	313	KJG13314.1	996.719
DNA polymerase I [Pectobacterium fontis]	Pectobacterium fontis	142	142	0.26	8e-31	32.48	929	WP_039354119.1	1199.16
DNA polymerase I [Pectobacterium betavasculorum]	Pectobacterium betavasculorum	142	142	0.27	1e-30	32.28	929	WP_039306800.1	1237.62
DNA polymerase I [Pectobacterium atrosepticum]	Pectobacterium atrosepticum	141	141	0.27	1e-30	32.28	929	WP_039289290.1	1228.9
DNA polymerase I [Pectobacterium atrosepticum]	Pectobacterium atrosepticum	141	141	0.27	1e-30	32.28	929	WP_039296582.1	1228.9
DNA polymerase I [Pectobacterium betavasculorum]	Pectobacterium betavasculorum	141	141	0.27	1e-30	32.61	929	WP_039324959.1	1241.46
DNA polymerase I [Pectobacterium atrosepticum]	Pectobacterium atrosepticum	141	141	0.27	1e-30	32.28	929	WP_100675176.1	1228.9
DNA polymerase I [Halobacteriovoraceae bacterium]	Halobacteriovoraceae bacterium	141	141	0.26	1e-30	30.99	894	MBC98173.1	1136.09
DNA polymerase I [Sulfurovum sp.]	Sulfurovum sp.	141	141	0.33	1e-30	27.23	896	RUM71482.1	1267.01
DNA polymerase I [Pectobacterium carotovorum]	Pectobacterium carotovorum	141	141	0.27	2e-30	31.96	929	WP_201879705.1	1216.72
DNA polymerase I [Pectobacterium aquaticum]	Pectobacterium aquaticum	141	141	0.27	2e-30	32.3	929	WP_102118805.1	1229.66
DNA polymerase I [Pectobacterium versatile]	Pectobacterium versatile	140	140	0.27	2e-30	32.3	929	WP_119159049.1	1220.94
DNA polymerase I [Pectobacterium carotovorum subsp. carotovorum PCC21]	Pectobacterium carotovorum subsp. carotovorum PCC21	140	140	0.27	2e-30	32.3	891	AFR01409.1	1220.94
DNA polymerase I [Pectobacterium aquaticum]	Pectobacterium aquaticum	140	140	0.27	2e-30	32.3	929	WP_116186088.1	1220.94
DNA polymerase I [Pectobacterium versatile]	Pectobacterium versatile	140	140	0.27	2e-30	32.3	929	WP_103971636.1	1220.94
DNA polymerase I [Pectobacterium carotovorum]	Pectobacterium carotovorum	140	140	0.27	2e-30	31.96	929	WP_039508309.1	1208.09
DNA polymerase I [Pectobacterium versatile]	Pectobacterium versatile	140	140	0.27	2e-30	32.3	929	WP_211007487.1	1220.94
DNA polymerase I [Pectobacterium brasiliense]	Pectobacterium brasiliense	140	140	0.27	2e-30	32.3	929	WP_206555874.1	1220.94
DNA polymerase I [Pectobacterium polaris]	Pectobacterium polaris	140	140	0.27	2e-30	32.3	929	WP_127156536.1	1220.94
DNA polymerase I [Pectobacterium brasiliense]	Pectobacterium brasiliense	140	140	0.22	2e-30	35.29	891	PPE58547.1	1086.93
MULTISPECIES: DNA polymerase I [Pectobacterium]	Pectobacterium	140	140	0.27	2e-30	32.3	929	WP_103862864.1	1220.94
DNA polymerase I [Pectobacterium carotovorum]	Pectobacterium carotovorum	140	140	0.27	2e-30	32.3	929	WP_043901777.1	1220.94
DNA polymerase I [Pectobacterium brasiliense]	Pectobacterium brasiliense	140	140	0.27	2e-30	32.3	929	WP_039275506.1	1220.94
DNA polymerase I [Pectobacterium carotovorum]	Pectobacterium carotovorum	140	140	0.27	2e-30	32.3	929	WP_151243301.1	1220.94
DNA polymerase I [Pectobacterium brasiliense]	Pectobacterium brasiliense	140	140	0.27	2e-30	32.3	929	WP_205543718.1	1220.94
DNA polymerase I [Pectobacterium odoriferum]	Pectobacterium odoriferum	140	140	0.27	2e-30	32.3	929	WP_103162900.1	1220.94
MULTISPECIES: DNA polymerase I [Pectobacterium]	Pectobacterium	140	140	0.27	2e-30	32.3	929	WP_119872193.1	1220.94
DNA polymerase I [Pectobacterium brasiliense]	Pectobacterium brasiliense	140	140	0.27	2e-30	32.3	929	WP_205545301.1	1220.94
DNA polymerase I [Pectobacterium brasiliense]	Pectobacterium brasiliense	140	140	0.27	2e-30	32.3	929	WP_039557430.1	1220.94
DNA polymerase I [Pectobacterium versatile]	Pectobacterium versatile	140	140	0.27	2e-30	32.3	929	WP_211026165.1	1220.94
DNA polymerase I [Pectobacterium brasiliense]	Pectobacterium brasiliense	140	140	0.27	2e-30	32.3	929	WP_205564462.1	1220.94
DNA polymerase I [Pectobacterium polaris]	Pectobacterium polaris	140	140	0.27	2e-30	32.3	929	WP_205557248.1	1220.94
DNA polymerase I [Pectobacterium brasiliense]	Pectobacterium brasiliense	140	140	0.27	2e-30	32.3	929	WP_205592080.1	1220.94
DNA polymerase I [Pectobacterium brasiliense]	Pectobacterium brasiliense	140	140	0.27	2e-30	32.3	929	WP_039516149.1	1220.94
DNA polymerase I [Pectobacterium brasiliense]	Pectobacterium brasiliense	140	140	0.27	2e-30	32.3	929	WP_039521723.1	1220.94
DNA polymerase I [Pectobacterium polaris]	Pectobacterium polaris	140	140	0.27	2e-30	32	929	WP_095701096.1	1209.6
DNA polymerase I [Pectobacterium brasiliense]	Pectobacterium brasiliense	140	140	0.27	2e-30	32.3	929	WP_039556442.1	1220.94
DNA polymerase I [Pectobacterium brasiliense]	Pectobacterium brasiliense	140	140	0.27	2e-30	32.3	929	WP_080164226.1	1220.94
DNA polymerase I [Pectobacterium carotovorum]	Pectobacterium carotovorum	140	140	0.27	2e-30	32.3	929	WP_119874521.1	1220.94
DNA polymerase I [Pectobacterium brasiliense]	Pectobacterium brasiliense	140	140	0.27	2e-30	32.3	929	WP_039463582.1	1220.94
DNA polymerase I [Pectobacterium brasiliense]	Pectobacterium brasiliense	140	140	0.27	2e-30	32.3	929	WP_205605557.1	1220.94
MULTISPECIES: DNA polymerase I [unclassified Pectobacterium]	unclassified Pectobacterium	140	140	0.27	2e-30	32.3	929	WP_193399530.1	1220.94
DNA polymerase I [Pectobacterium brasiliense]	Pectobacterium brasiliense	140	140	0.27	2e-30	32.3	929	WP_039498338.1	1220.94
DNA polymerase I [Pectobacterium brasiliense]	Pectobacterium brasiliense	140	140	0.27	2e-30	32.3	929	WP_205535547.1	1220.94
DNA polymerase I [Pectobacterium brasiliense]	Pectobacterium brasiliense	140	140	0.27	2e-30	32.3	929	WP_205533898.1	1220.94
DNA polymerase I [Pectobacterium brasiliense]	Pectobacterium brasiliense	140	140	0.27	2e-30	32.3	929	WP_052903727.1	1220.94
DNA polymerase I [Pectobacterium polaris]	Pectobacterium polaris	140	140	0.27	2e-30	32.3	929	WP_219680832.1	1220.94
DNA polymerase I [Pectobacterium brasiliense]	Pectobacterium brasiliense	140	140	0.27	2e-30	32.3	929	WP_010281627.1	1220.94
MULTISPECIES: DNA polymerase I [Pectobacterium]	Pectobacterium	140	140	0.27	2e-30	32.3	929	WP_193401664.1	1220.94
DNA polymerase I [Pectobacterium brasiliense]	Pectobacterium brasiliense	140	140	0.27	2e-30	32.3	929	WP_039281701.1	1220.94
DNA polymerase I [Pectobacterium carotovorum]	Pectobacterium carotovorum	140	140	0.27	2e-30	32.3	929	WP_094431938.1	1220.94
DNA polymerase I [Pectobacterium brasiliense]	Pectobacterium brasiliense	140	140	0.27	2e-30	32.3	929	WP_039316596.1	1220.94
DNA polymerase I [Pectobacterium brasiliense]	Pectobacterium brasiliense	140	140	0.27	2e-30	32.3	929	WP_039527956.1	1220.94
DNA polymerase I [Pectobacterium polaris]	Pectobacterium polaris	140	140	0.27	2e-30	32.3	929	WP_109413030.1	1220.94
DNA polymerase I [Pectobacterium brasiliense]	Pectobacterium brasiliense	140	140	0.27	2e-30	32.3	929	WP_040035541.1	1220.94
DNA polymerase I [Pectobacterium brasiliense]	Pectobacterium brasiliense	140	140	0.27	3e-30	32.3	929	WP_205593306.1	1220.94
DNA polymerase I [Pectobacterium versatile]	Pectobacterium versatile	140	140	0.27	3e-30	32.3	929	WP_211045650.1	1220.94
DNA polymerase I [Pectobacterium actinidiae]	Pectobacterium actinidiae	140	140	0.27	3e-30	32.3	929	WP_039363826.1	1220.94
DNA polymerase I [Pectobacterium polaris]	Pectobacterium polaris	140	140	0.27	3e-30	32.3	929	WP_174867023.1	1220.94
DNA polymerase I [Pectobacterium brasiliense]	Pectobacterium brasiliense	140	140	0.27	3e-30	32.3	929	WP_048255928.1	1220.94
DNA polymerase I [Pectobacterium versatile]	Pectobacterium versatile	140	140	0.27	3e-30	32.3	929	WP_125232094.1	1220.94
DNA polymerase I [Pectobacterium brasiliense]	Pectobacterium brasiliense	140	140	0.27	3e-30	32.3	929	WP_203449736.1	1220.94
DNA polymerase I [Pectobacterium polaris]	Pectobacterium polaris	140	140	0.27	3e-30	32.3	929	WP_174870189.1	1220.94
DNA polymerase I [Pectobacterium brasiliense]	Pectobacterium brasiliense	140	140	0.27	3e-30	32.3	929	WP_040033190.1	1220.94
Replicative DNA helicase [Firmicutes bacterium ADurb.Bin356]	Firmicutes bacterium ADurb.Bin356	548	548	0.59	8e-180	44.79	637	OQA15873.1	14481.5
toprim domain-containing protein [Bacteroidales bacterium]	Bacteroidales bacterium	515	515	0.59	7e-167	44.26	655	MBR5862080.1	13448.4
toprim domain protein [[Clostridium] methylpentosum DSM 5476]	[Clostridium] methylpentosum DSM 5476	506	506	0.59	1e-163	44.09	635	EEG30611.1	13162.6
toprim domain-containing protein [Ruminococcus sp.]	Ruminococcus sp.	502	502	0.59	5e-162	43.05	645	MBQ8000362.1	12750.5
toprim domain-containing protein [Bacteroidia bacterium]	Bacteroidia bacterium	499	499	0.59	7e-161	41.65	633	NCC11269.1	12262.2
toprim domain-containing protein [Clostridiaceae bacterium]	Clostridiaceae bacterium	493	493	0.59	4e-158	42.9	660	NLN52667.1	12478.3
toprim domain-containing protein [Streptococcus thermophilus]	Streptococcus thermophilus	475	475	0.54	5e-151	43.24	692	WP_011161218.1	11091.1
toprim domain-containing protein [Streptococcus thermophilus]	Streptococcus thermophilus	475	475	0.59	7e-151	41.83	691	WP_012477139.1	11722.9
toprim domain-containing protein [Clostridiales bacterium]	Clostridiales bacterium	462	462	0.56	5e-147	42.72	633	MBS5679800.1	11052.5
DNA primase [Bacilli bacterium]	Bacilli bacterium	460	460	0.59	2e-145	40.06	692	NCB80353.1	10872.3
toprim domain-containing protein [Streptococcus uberis]	Streptococcus uberis	457	457	0.59	3e-144	40.24	692	WP_203261836.1	10849.9
toprim domain-containing protein [Streptococcus pneumoniae]	Streptococcus pneumoniae	456	456	0.59	9e-144	41.59	686	WP_079118439.1	11189.4
toprim domain-containing protein [Clostridium sp.]	Clostridium sp.	455	455	0.54	1e-143	42.79	661	MBS5720644.1	10513.5
toprim domain-containing protein [Enterococcus sp.]	Enterococcus sp.	455	455	0.54	1e-143	42.93	661	MBC9708003.1	10547.9
toprim domain-containing protein [Streptococcus pneumoniae]	Streptococcus pneumoniae	454	454	0.59	3e-143	41.28	686	WP_078712880.1	11057.3
toprim domain-containing protein [Streptococcus suis]	Streptococcus suis	452	452	0.59	2e-142	39.79	692	WP_024402557.1	10611.2
DNA primase [Streptococcus suis]	Streptococcus suis	452	452	0.59	4e-142	39.64	692	NQN96496.1	10571.2
toprim domain-containing protein [Streptococcus suis]	Streptococcus suis	452	452	0.59	4e-142	39.79	692	WP_105156089.1	10611.2
toprim domain-containing protein [Streptococcus acidominimus]	Streptococcus acidominimus	451	451	0.59	6e-142	39.79	692	WP_075099908.1	10587.7
DNA primase [Streptococcus suis]	Streptococcus suis	451	451	0.59	7e-142	39.64	692	NQN86133.1	10547.8
DNA primase [Streptococcus suis]	Streptococcus suis	449	449	0.55	8e-142	41.73	647	NQH34174.1	10305.2
DNA primase [Streptococcus suis]	Streptococcus suis	451	451	0.59	1e-141	39.49	692	NQK56500.1	10507.9
toprim domain-containing protein [Streptococcus pneumoniae]	Streptococcus pneumoniae	448	448	0.54	3e-141	42.34	657	WP_081543175.1	10242.9
toprim domain-containing protein [Lentilactobacillus kefiri]	Lentilactobacillus kefiri	450	450	0.59	5e-141	40.09	717	WP_056981789.1	10643.9
primase/helicase [Streptococcus pneumoniae]	Streptococcus pneumoniae	447	447	0.54	8e-141	42.34	657	VQM24472.1	10220
MULTISPECIES: toprim domain-containing protein [Lentilactobacillus]	Lentilactobacillus	449	449	0.59	9e-141	40.54	719	WP_056983459.1	10739.5
toprim domain-containing protein [Lentilactobacillus farraginis]	Lentilactobacillus farraginis	449	449	0.59	1e-140	40.54	714	WP_051996192.1	10739.5
toprim domain-containing protein [Streptococcus pneumoniae]	Streptococcus pneumoniae	446	446	0.54	3e-140	42.01	657	WP_050967087.1	10117.7
primase/helicase [Streptococcus pneumoniae]	Streptococcus pneumoniae	446	446	0.54	3e-140	42.01	657	VJN13823.1	10117.7
primase/helicase [Streptococcus pneumoniae]	Streptococcus pneumoniae	445	445	0.54	7e-140	42.01	657	VNO29827.1	10095
toprim domain-containing protein [Streptococcus suis]	Streptococcus suis	444	444	0.54	1e-139	41.9	646	WP_100881458.1	10045.9
toprim domain-containing protein [Streptococcus pneumoniae]	Streptococcus pneumoniae	444	444	0.54	2e-139	42.43	657	WP_061750010.1	10173
toprim domain-containing protein [Oscillospiraceae bacterium]	Oscillospiraceae bacterium	442	442	0.56	3e-139	42.97	622	MBR7083638.1	10635.9
toprim domain-containing protein [Streptococcus plurextorum]	Streptococcus plurextorum	442	442	0.54	4e-139	42.9	646	WP_027971580.1	10239.4
toprim domain-containing protein [Candidatus Saccharibacteria bacterium]	Candidatus Saccharibacteria bacterium	434	434	0.44	3e-138	50	481	NLA43817.1	9548
toprim domain-containing protein [Oscillospiraceae bacterium]	Oscillospiraceae bacterium	441	441	0.56	7e-138	42.81	689	MBR4318524.1	10572.4
toprim domain-containing protein [Treponema sp.]	Treponema sp.	439	439	0.59	1e-137	40.88	665	MBQ1796132.1	10588.3
toprim domain-containing protein [Streptococcus equi]	Streptococcus equi	437	437	0.59	4e-137	39.73	643	WP_165626457.1	10243.6
unnamed protein product [uncultured bacterium]	uncultured bacterium	439	439	0.59	5e-137	39.27	696	CDL65525.1	10171.3
DNA primase [Streptococcus suis]	Streptococcus suis	434	434	0.58	7e-136	40.49	646	NQK94452.1	10192.1
toprim domain-containing protein [Clostridia bacterium]	Clostridia bacterium	432	432	0.54	3e-135	42.18	625	MBQ5561758.1	9839.75
toprim domain-containing protein [Streptococcus suis]	Streptococcus suis	432	432	0.54	3e-135	42.57	646	WP_043024699.1	9930.73
toprim domain-containing protein [Lachnospiraceae bacterium]	Lachnospiraceae bacterium	432	432	0.6	3e-134	37.28	698	MBO6214196.1	9662.98
DNA primase [Streptococcus suis]	Streptococcus suis	429	429	0.54	7e-134	42.4	646	NRG75005.1	9822.38
primase/helicase [Streptococcus pneumoniae]	Streptococcus pneumoniae	424	424	0.51	5e-133	43.11	565	VOB05529.1	9322.11
TPA: toprim domain-containing protein [Acholeplasmataceae bacterium]	Acholeplasmataceae bacterium	427	427	0.59	2e-132	40.44	708	HHU56653.1	10188
MULTISPECIES: toprim domain-containing protein [Streptococcus]	Streptococcus	424	424	0.54	3e-132	41.01	643	WP_049492930.1	9389.65
putative DNA primase/helicase [uncultured bacterium]	uncultured bacterium	424	424	0.47	5e-132	44.38	654	CAZ72216.1	8844.05
toprim domain-containing protein [Streptococcus parasanguinis]	Streptococcus parasanguinis	423	423	0.54	7e-132	41.85	643	WP_155167725.1	9559.38
toprim domain-containing protein [Streptococcus parasanguinis]	Streptococcus parasanguinis	423	423	0.54	8e-132	41.85	643	WP_049504267.1	9559.38
toprim domain-containing protein [Turicibacter sp.]	Turicibacter sp.	423	423	0.59	9e-132	40.03	652	MBP3907859.1	9990.29
toprim domain-containing protein [Streptococcus sp. HMSC074F05]	Streptococcus sp. HMSC074F05	422	422	0.55	2e-131	41.74	643	WP_070465942.1	9687.85
MULTISPECIES: toprim domain-containing protein [Streptococcus]	Streptococcus	421	421	0.55	4e-131	41.03	643	WP_049473199.1	9500.5
toprim domain-containing protein [Streptococcus sp. HMSC057G03]	Streptococcus sp. HMSC057G03	421	421	0.55	4e-131	41.03	643	WP_070449977.1	9500.5
primase/helicase [Streptococcus pneumoniae]	Streptococcus pneumoniae	417	417	0.47	8e-131	44.29	532	VTE39906.1	8680.4
toprim domain-containing protein [Streptococcus orisratti]	Streptococcus orisratti	421	421	0.58	9e-131	40.62	647	WP_018374738.1	9918.59
toprim domain-containing protein [Streptococcus parasanguinis]	Streptococcus parasanguinis	419	419	0.54	2e-130	40.34	643	WP_013903601.1	9127.33
toprim domain-containing protein [Ruminococcus sp.]	Ruminococcus sp.	421	421	0.47	3e-130	44.49	702	MBR4628715.1	8803.24
DNA primase [Bacteroidia bacterium]	Bacteroidia bacterium	420	420	0.59	3e-130	38.45	668	NCB25774.1	9527.91
primase/helicase [Streptococcus pneumoniae]	Streptococcus pneumoniae	414	414	0.46	3e-130	44.84	502	VOJ04415.1	8539.33
toprim domain-containing protein [Streptococcus sp. HMSC072C09]	Streptococcus sp. HMSC072C09	419	419	0.54	5e-130	40.77	643	WP_003003200.1	9224.62
toprim domain-containing protein [Streptococcus parasanguinis]	Streptococcus parasanguinis	418	418	0.54	6e-130	40.84	643	MBS5356142.1	9218.4
DNA primase [Streptococcus parasanguinis]	Streptococcus parasanguinis	418	418	0.55	8e-130	40.32	643	RHE62463.1	9269.57
toprim domain-containing protein [Lachnospiraceae bacterium]	Lachnospiraceae bacterium	419	419	0.59	9e-130	38.55	683	MBR6151472.1	9529.95
toprim domain-containing protein [Streptococcus sp. HMSC076C09]	Streptococcus sp. HMSC076C09	417	417	0.55	1e-129	41.07	643	WP_070846412.1	9419.4
toprim domain-containing protein [Lactobacillus sp.]	Lactobacillus sp.	417	417	0.55	2e-129	41.07	643	MBN2922297.1	9419.4
toprim domain-containing protein [Streptococcus parasanguinis]	Streptococcus parasanguinis	417	417	0.54	2e-129	40.77	643	MBS6743020.1	9180.59
toprim domain-containing protein [Streptococcus sp. HSISM1]	Streptococcus sp. HSISM1	417	417	0.54	3e-129	40.4	646	WP_021153255.1	9097.27
toprim domain-containing protein [Streptococcus parasanguinis]	Streptococcus parasanguinis	416	416	0.54	6e-129	41.34	643	WP_049495668.1	9286.62
toprim domain-containing protein [Streptococcus gordonii]	Streptococcus gordonii	415	415	0.55	9e-129	40.77	643	WP_061600458.1	9305.75
toprim domain-containing protein [Streptococcus parasanguinis]	Streptococcus parasanguinis	415	415	0.54	1e-128	40.57	643	MBS5358758.1	9091.74
toprim domain-containing protein [Streptococcus parasanguinis]	Streptococcus parasanguinis	414	414	0.54	2e-128	41.18	643	WP_195311538.1	9206.2
toprim domain-containing protein [Streptococcus cristatus]	Streptococcus cristatus	413	413	0.55	5e-128	40.7	643	WP_062004785.1	9245.01
helicase DnaB [Limosilactobacillus fermentum]	Limosilactobacillus fermentum	414	414	0.59	1e-127	37.81	697	PWM28452.1	9235.47
toprim domain-containing protein [Clostridia bacterium]	Clostridia bacterium	409	409	0.47	5e-127	43.99	593	MBQ2349118.1	8456.2
toprim domain-containing protein [Limosilactobacillus reuteri]	Limosilactobacillus reuteri	412	412	0.59	8e-127	36.88	708	WP_016497259.1	8964.79
toprim domain-containing protein [Limosilactobacillus fermentum]	Limosilactobacillus fermentum	412	412	0.59	1e-126	37.96	700	WP_187703851.1	9227.32
toprim domain-containing protein [Limosilactobacillus reuteri]	Limosilactobacillus reuteri	411	411	0.59	2e-126	37.61	705	WP_164960531.1	9120.05
toprim domain-containing protein [Lachnospiraceae bacterium MD1]	Lachnospiraceae bacterium MD1	411	411	0.62	2e-126	35.83	710	MBB2184775.1	9130.2
toprim domain-containing protein [Bacteroidia bacterium]	Bacteroidia bacterium	405	405	0.52	6e-126	41.27	573	NCB97381.1	8691.46
toprim domain-containing protein [Treponema sp.]	Treponema sp.	407	407	0.6	2e-125	39.4	671	MBS7310105.1	9621.48
toprim domain-containing protein [Clostridia bacterium]	Clostridia bacterium	407	407	0.55	4e-125	41.12	671	MBQ5563023.1	9204.71
toprim domain-containing protein [Cytophagales bacterium]	Cytophagales bacterium	406	406	0.59	4e-125	39.17	648	MBQ2350504.1	9382.78
toprim domain-containing protein [Clostridia bacterium]	Clostridia bacterium	399	399	0.44	2e-124	45.36	509	MBQ5564528.1	7963.4
toprim domain-containing protein [Candidatus Heritagella caecorum]	Candidatus Heritagella caecorum	408	408	0.55	4e-124	39.72	799	WP_191540403.1	8913.17
toprim domain-containing protein [Treponema bryantii]	Treponema bryantii	403	403	0.61	7e-124	38.41	672	WP_074932211.1	9442.33
toprim domain-containing protein [Limosilactobacillus reuteri]	Limosilactobacillus reuteri	403	403	0.59	2e-123	37.17	702	WP_169483255.1	8837.91
toprim domain-containing protein [Butyricicoccus porcorum]	Butyricicoccus porcorum	404	404	0.55	3e-123	39.72	740	WP_087022726.1	8825.78
toprim domain-containing protein [Streptococcus suis]	Streptococcus suis	397	397	0.55	2e-122	38.25	589	WP_105158064.1	8351.89
toprim domain-containing protein [Butyricicoccus porcorum]	Butyricicoccus porcorum	403	403	0.55	3e-122	39.72	796	WP_087022696.1	8803.94
toprim domain-containing protein [Treponema sp.]	Treponema sp.	398	398	0.54	5e-122	38.68	664	MBQ1628141.1	8313.11
unnamed protein product [uncultured bacterium]	uncultured bacterium	399	399	0.58	9e-122	36.55	699	CDL65552.1	8458.4
toprim domain-containing protein [Limosilactobacillus reuteri]	Limosilactobacillus reuteri	397	397	0.57	1e-121	37.35	683	WP_169478070.1	8451.93
toprim domain-containing protein [Treponema sp.]	Treponema sp.	397	397	0.61	2e-121	37.03	677	MBS7294741.1	8967.56
DNA primase [Ruminococcus sp.]	Ruminococcus sp.	396	396	0.52	2e-121	38.82	649	MBD5143293.1	7993.81
toprim domain-containing protein [Lachnospiraceae bacterium]	Lachnospiraceae bacterium	395	395	0.54	4e-121	40.03	656	MBQ5560914.1	8538.4
toprim domain-containing protein [Clostridia bacterium]	Clostridia bacterium	395	395	0.54	5e-121	39.03	664	MBQ5564332.1	8325.1
DNA primase [Butyrivibrio sp.]	Butyrivibrio sp.	396	396	0.57	6e-121	38.72	679	MBE5845730.1	8739.88
toprim domain-containing protein [Clostridia bacterium]	Clostridia bacterium	395	395	0.59	2e-120	38.23	685	MBQ2443814.1	8909.5
toprim domain-containing protein [bacterium]	bacterium	394	394	0.61	2e-120	37.68	686	MBO4515948.1	9056.01
DNA polymerase I [Stylophora pistillata]	Stylophora pistillata	2186	2186	1	0	100	1063	PFX12135.1	218600
uncharacterized protein LOC111347670 [Stylophora pistillata]	Stylophora pistillata	854	854	0.38	0	100	412	XP_022810630.1	32452
hypothetical protein [uncultured prokaryote]	uncultured prokaryote	447	447	0.59	1e-140	40.35	685	CRY94365.1	10641.5
DNA primase-like protein [Streptococcus phage phi-SsuFJZZ32_rum]	Streptococcus phage phi-SsuFJZZ32_rum	431	431	0.54	5e-135	42.24	646	QGJ85881.1	9830.94
hypothetical protein [uncultured prokaryote]	uncultured prokaryote	434	434	0.59	3e-134	39.01	789	CRY96266.1	9988.9
hypothetical protein [uncultured prokaryote]	uncultured prokaryote	409	409	0.55	3e-126	39.71	679	CRY94007.1	8932.76
TPA: hypothetical protein [Oscillospiraceae bacterium]	Oscillospiraceae bacterium	380	380	0.6	1e-115	36.99	626	HAN44240.1	8433.72
DNA primase [Oscillospiraceae bacterium]	Oscillospiraceae bacterium	377	377	0.59	7e-114	35.22	680	MBD5111437.1	7833.98
TPA: MAG TPA: DnaB-like replicative helicase [Myoviridae sp.]	Myoviridae sp.	372	372	0.58	1e-112	35.4	622	DAX23288.1	7637.9
TPA: MAG TPA: Helicase, ATPase, REPLICATION [Myoviridae sp.]	Myoviridae sp.	360	360	0.58	3e-108	34.49	633	DAQ76879.1	7201.51
TPA: MAG TPA: Helicase, ATPase, REPLICATION [Myoviridae sp.]	Myoviridae sp.	355	355	0.58	2e-106	35.11	632	DAU30772.1	7229.15
TPA: MAG TPA: Helicase, ATPase, REPLICATION [Myoviridae sp. ctUX613]	Myoviridae sp. ctUX613	352	352	0.58	5e-105	34.7	632	DAD91459.1	7084.35
TPA: MAG TPA: DnaB-like replicative helicase [Siphoviridae sp.]	Siphoviridae sp.	345	345	0.59	3e-102	35.49	641	DAF06727.1	7223.99
TPA: MAG TPA: DnaB-like replicative helicase [Myoviridae sp.]	Myoviridae sp.	344	344	0.58	9e-102	34.84	673	DAR15333.1	6951.28
TPA: MAG TPA: DNA directed DNA polymerase [Siphoviridae sp.]	Siphoviridae sp.	343	343	0.59	1e-101	35.75	648	DAO76477.1	7234.73
hypothetical protein [uncultured prokaryote]	uncultured prokaryote	337	337	0.59	2e-99	35.06	648	CRY98154.1	6970.98
hypothetical protein [Oscillospiraceae bacterium]	Oscillospiraceae bacterium	335	335	0.58	6e-99	34.56	636	MBE6904756.1	6715.01
hypothetical protein [uncultured prokaryote]	uncultured prokaryote	323	323	0.59	5e-94	34.83	668	CRY95136.1	6637.55
TPA: MAG TPA: Helicase, ATPase, REPLICATION [Myoviridae sp.]	Myoviridae sp.	320	320	0.54	1e-92	36.96	678	DAL66541.1	6386.69
hypothetical protein [uncultured prokaryote]	uncultured prokaryote	313	313	0.48	4e-90	40.19	697	CRY93951.1	6038.15
hypothetical protein [Oscillospiraceae bacterium]	Oscillospiraceae bacterium	265	265	0.33	2e-76	43.34	367	MBD5128656.1	3790.08
TPA: MAG TPA: Helicase, ATPase, REPLICATION [Myoviridae sp.]	Myoviridae sp.	273	273	0.56	1e-75	32.48	684	DAY78226.1	4965.54
hypothetical protein [uncultured prokaryote]	uncultured prokaryote	270	270	0.48	2e-74	35.89	697	CRY96928.1	4651.34
putative primase-helicase [Shuttle cloning vector pDOJ4]	Shuttle cloning vector pDOJ4	262	262	0.56	1e-71	31.5	688	ABM79773.1	4621.68
TPA: MAG TPA: Helicase, ATPase, REPLICATION [Myoviridae sp.]	Myoviridae sp.	259	259	0.55	4e-71	31.84	651	DAK83337.1	4535.61
TPA: MAG TPA: Helicase, ATPase, REPLICATION [Myoviridae sp.]	Myoviridae sp.	244	244	0.56	1e-65	30.73	654	DAE42775.1	4198.95
TPA: MAG TPA: DNA directed DNA polymerase [Myoviridae sp.]	Myoviridae sp.	239	239	0.54	5e-64	30.25	648	DAS60284.1	3904.07
TPA: MAG TPA: DNA directed DNA polymerase [Myoviridae sp.]	Myoviridae sp.	232	232	0.54	2e-61	29.84	648	DAI40636.1	3738.36
hypothetical protein [Candidatus Methanomethylophilaceae archaeon]	Candidatus Methanomethylophilaceae archaeon	194	194	0.48	2e-48	30.46	625	MBR4685816.1	2836.44
TPA: MAG TPA: DnaB-like replicative helicase [Bacteriophage sp.]	Bacteriophage sp.	181	181	0.24	2e-45	40.66	460	DAF02136.1	1766.27
hypothetical protein [Methanobrevibacter sp.]	Methanobrevibacter sp.	181	181	0.25	2e-45	39.39	471	MBO7714023.1	1782.4
TPA: MAG TPA: DnaB-like replicative helicase [Myoviridae sp. ctrEx11]	Myoviridae sp. ctrEx11	173	173	0.26	2e-43	36.86	402	DAG01943.1	1657.96
TPA: MAG TPA: Helicase, ATPase, REPLICATION [Myoviridae sp.]	Myoviridae sp.	176	176	0.25	1e-42	39.66	615	DAO23893.1	1745.04
TPA: MAG TPA: Helicase, ATPase, REPLICATION [Myoviridae sp.]	Myoviridae sp.	174	174	0.25	4e-42	38.97	614	DAM20718.1	1695.19
Ribonuclease D [uncultured archaeon]	uncultured archaeon	162	162	0.38	1e-37	28.11	700	VVB62572.1	1730.45
hypothetical protein [Methanosarcinales archaeon]	Methanosarcinales archaeon	161	161	0.37	2e-37	30.38	671	NYT10118.1	1809.74
bifunctional 3'-5' exonuclease/DNA polymerase [Methanococcoides vulcani]	Methanococcoides vulcani	157	157	0.35	2e-36	31.6	624	WP_167879304.1	1736.42
hypothetical protein [Methanotrichaceae archaeon]	Methanotrichaceae archaeon	158	158	0.37	2e-36	29.05	676	NPV62816.1	1698.26
DNA polymerase I [Methanosaeta sp. PtaB.Bin018]	Methanosaeta sp. PtaB.Bin018	157	157	0.37	3e-36	29.54	673	OPX76433.1	1715.98
TPA: MAG TPA: DNA helicase [Myoviridae sp.]	Myoviridae sp.	155	155	0.26	1e-35	37.41	651	DAJ23013.1	1507.62
hypothetical protein [Methanothrix sp.]	Methanothrix sp.	154	154	0.37	3e-35	29.2	645	MBP8624729.1	1663.82
TPA: MAG TPA: DNA POLYMERASE [Myoviridae sp.]	Myoviridae sp.	152	152	0.31	4e-35	30.73	561	DAQ16539.1	1448
hypothetical protein [uncultured prokaryote]	uncultured prokaryote	147	147	0.24	6e-35	35.25	362	CRY94621.1	1243.62
DNA polymerase I [Gordonia phage Margaret]	Gordonia phage Margaret	154	154	0.25	9e-35	33.88	796	AWY05229.1	1304.38
DNA polymerase I [Gordonia phage Yakult]	Gordonia phage Yakult	152	152	0.25	2e-34	33.22	794	QCW22050.1	1262.36
TPA: MAG TPA: DNA polymerase [Herelleviridae sp.]	Herelleviridae sp.	152	152	0.24	3e-34	31.1	880	DAQ46926.1	1134.53
DNA polymerase I [Gordonia phage Orla]	Gordonia phage Orla	152	152	0.25	4e-34	33.22	798	QOP64417.1	1262.36
DNA polymerase I [Gordonia phage Lauer]	Gordonia phage Lauer	151	151	0.28	7e-34	32.75	793	QGJ92149.1	1384.67
DNA polymerase I [Gordonia phage SheckWes]	Gordonia phage SheckWes	150	150	0.28	1e-33	32.75	791	QDM56474.1	1375.5
DNA polymerase I [Gordonia phage Mayweather]	Gordonia phage Mayweather	150	150	0.28	1e-33	32.75	793	QDP45210.1	1375.5
DNA polymerase I [Gordonia phage CherryonLim]	Gordonia phage CherryonLim	150	150	0.28	1e-33	32.75	788	QFP95799.1	1375.5
DNA polymerase I [Gordonia phage Feastonyeet]	Gordonia phage Feastonyeet	150	150	0.27	1e-33	33.13	792	QNJ59404.1	1341.77
TPA: MAG TPA: DNA POLYMERASE [Siphoviridae sp.]	Siphoviridae sp.	149	149	0.28	2e-33	31.45	786	DAK02434.1	1312.09
TPA: MAG TPA: DNA POLYMERASE [Siphoviridae sp.]	Siphoviridae sp.	149	149	0.28	3e-33	31.34	813	DAO31603.1	1307.5
unnamed protein product [Vitrella brassicaformis CCMP3155]	Vitrella brassicaformis CCMP3155	149	149	0.36	8e-33	28.21	1842	CEM23220.1	1513.18
TPA: MAG TPA: DNA POLYMERASE [Siphoviridae sp.]	Siphoviridae sp.	147	147	0.21	1e-32	36.36	778	DAN20221.1	1122.43
DNA polymerase I [Babesia ovata]	Babesia ovata	149	149	0.44	1e-32	27.63	1839	XP_028865888.1	1811.42
DNA polymerase I family member protein [Theileria equi strain WA]	Theileria equi strain WA	149	149	0.41	2e-32	28.31	1713	XP_004829874.1	1729.46
TPA: MAG TPA: DNA helicase [Myoviridae sp.]	Myoviridae sp.	145	145	0.26	2e-32	35.14	655	DAM14397.1	1324.78
DNA polymerase I [Gordonia phage GTE2]	Gordonia phage GTE2	146	146	0.28	2e-32	32.64	795	YP_004678805.1	1334.32
DNA polymerase [Rhodobacter phage RcDurkin]	Rhodobacter phage RcDurkin	147	147	0.23	3e-32	33.71	926	QXN71126.1	1139.74
DNA polymerase [Rhodobacter phage RcTiptonus]	Rhodobacter phage RcTiptonus	147	147	0.23	3e-32	33.71	943	QXN72540.1	1139.74
DNA polymerase I [Babesia bovis T2Bo]	Babesia bovis T2Bo	147	147	0.37	3e-32	28.41	1613	XP_001610510.1	1545.22
DNA polymerase A family protein [Babesia bovis T2Bo]	Babesia bovis T2Bo	147	147	0.37	3e-32	28.41	1653	EDO06942.2	1545.22
DNA polymerase I [Gordonia phage Troje]	Gordonia phage Troje	145	145	0.32	4e-32	30.31	796	YP_009622437.1	1406.38
DNA polymerase I [Gordonia phage Emalyn]	Gordonia phage Emalyn	145	145	0.28	4e-32	32.84	795	YP_009301483.1	1333.3
DNA polymerase I [Gordonia phage SteamedHams]	Gordonia phage SteamedHams	145	145	0.28	5e-32	32.64	795	QFG13165.1	1325.18
TPA: MAG TPA: DNA POLYMERASE [Siphoviridae sp.]	Siphoviridae sp.	145	145	0.34	5e-32	28.71	747	DAV65830.1	1415.4
DNA polymerase I [Gordonia phage AikoCarson]	Gordonia phage AikoCarson	145	145	0.28	5e-32	32.84	795	QXN73612.1	1333.3
DNA polymerase I [Gordonia phage Tolls]	Gordonia phage Tolls	145	145	0.28	6e-32	32.64	795	QWY82468.1	1325.18
DNA polymerase I [Gordonia phage AndPeggy]	Gordonia phage AndPeggy	145	145	0.28	7e-32	32.64	795	QGJ94508.1	1325.18
TPA: MAG TPA: DNA polymerase [Siphoviridae sp.]	Siphoviridae sp.	142	142	0.27	8e-32	31.39	573	DAN40967.1	1203.49
DNA polymerase I [Gordonia phage Cleo]	Gordonia phage Cleo	144	144	0.25	1e-31	33.78	786	QGJ96825.1	1216.08
DNA polymerase I [Gordonia phage Gibbous]	Gordonia phage Gibbous	144	144	0.25	1e-31	33.78	786	QFG05114.1	1216.08
DNA polymerase I [Gordonia phage Yarn]	Gordonia phage Yarn	144	144	0.26	1e-31	33.33	795	QGJ95995.1	1247.88
hypothetical protein [Oscillospiraceae bacterium]	Oscillospiraceae bacterium	136	136	0.26	1e-31	34.08	322	MBD5128655.1	1205.07
bifunctional 3'-5' exonuclease/DNA polymerase [uncultured Caudovirales phage]	uncultured Caudovirales phage	144	144	0.26	1e-31	31.85	880	CAB4185374.1	1192.46
DNA polymerase I [Gordonia phage SketchMex]	Gordonia phage SketchMex	143	143	0.32	2e-31	30.05	796	AXH45143.1	1375.09
DNA polymerase I [Gordonia phage SweatNTears]	Gordonia phage SweatNTears	143	143	0.32	2e-31	30.05	796	QDM56320.1	1375.09
putative helicase [Toxoplasma gondii TgCATBr9]	Toxoplasma gondii TgCATBr9	137	137	0.27	3e-31	30.59	365	PUA89751.1	1131.52
unnamed protein product [Vitrella brassicaformis CCMP3155]	Vitrella brassicaformis CCMP3155	143	143	0.24	3e-31	32.96	801	CEM02751.1	1131.19
DNA polymerase I [Gordonia phage MScarn]	Gordonia phage MScarn	142	142	0.32	4e-31	29.79	796	QWY84918.1	1353.66
DNA polymerase I [Gordonia phage Buttrmlkdreams]	Gordonia phage Buttrmlkdreams	142	142	0.27	4e-31	32.52	796	QNJ59475.1	1246.82
DNA polymerase I [Gordonia phage Axym]	Gordonia phage Axym	142	142	0.27	4e-31	32.52	797	QGH75909.1	1246.82
DNA polymerase I [Gordonia phage Cozz]	Gordonia phage Cozz	142	142	0.27	4e-31	32.52	797	YP_009276500.1	1246.82
DNA polymerase I [Gordonia phage Burnsey]	Gordonia phage Burnsey	142	142	0.27	5e-31	32.52	797	QOP65301.1	1246.82
DNA polymerase I [Gordonia phage Quasar]	Gordonia phage Quasar	142	142	0.27	5e-31	32.52	797	QGH76671.1	1246.82
TPA: MAG TPA: DNA POLYMERASE [Siphoviridae sp.]	Siphoviridae sp.	140	140	0.27	6e-31	31.29	573	DAP22245.1	1182.76
DNA polymerase I protein [Rhizobium phage RHph_I4]	Rhizobium phage RHph_I4	142	142	0.2	7e-31	35.74	940	QIG76113.1	1015.02
TPA: MAG TPA: DNA POLYMERASE [Herelleviridae sp.]	Herelleviridae sp.	142	142	0.23	7e-31	29.5	858	DAM99182.1	963.47
DNA polymerase I, putative [Babesia bigemina]	Babesia bigemina	142	142	0.42	1e-30	27.58	1660	XP_012767932.1	1644.87
DNA polymerase I [Oscillospiraceae bacterium]	Oscillospiraceae bacterium	140	140	0.28	2e-30	29.57	831	MBE6671427.1	1159.14
TPA: MAG TPA: DNA POLYMERASE [Siphoviridae sp.]	Siphoviridae sp.	138	138	0.29	2e-30	30	574	DAE81611.1	1200.6
TPA: MAG TPA: DNA POLYMERASE [Siphoviridae sp.]	Siphoviridae sp.	138	138	0.27	2e-30	31.82	574	DAM39777.1	1185.61
hypothetical protein [Euryarchaeota archaeon]	Euryarchaeota archaeon	137	137	0.22	4e-30	36.76	561	MBU4221421.1	1107.95
TPA: MAG TPA: DNA POLYMERASE [Siphoviridae sp.]	Siphoviridae sp.	137	137	0.25	4e-30	32.07	573	DAF12478.1	1098.4
putative twinkle protein [Babesia sp. Xinjiang]	Babesia sp. Xinjiang	140	140	0.41	4e-30	26.73	1637	XP_028870164.1	1534.3
DNA polymerase I [Oscillospiraceae bacterium]	Oscillospiraceae bacterium	139	139	0.3	5e-30	30.42	855	MBE6701777.1	1268.51
TPA: MAG TPA: DNA POLYMERASE [Siphoviridae sp.]	Siphoviridae sp.	137	137	0.27	6e-30	31.61	573	DAV53719.1	1169.25
TPA: MAG TPA: DNA POLYMERASE [Siphoviridae sp.]	Siphoviridae sp.	137	137	0.27	6e-30	31.49	573	DAV80058.1	1164.82

## Sheet: Rick_CRCT
Description	Scientific Name	Max Score	Total Score	Query Cover	E value	Per. ident	Acc. Len	Accession	Sm
hypothetical protein [Candidatus Bandiella numerosa]	Candidatus Bandiella numerosa	55.5	55.5	0.96	9e-10	40.45	265	WP_236870126.1	2155.18
hypothetical protein NF27_IC00050 [Candidatus Jidaibacter acanthamoeba]	Candidatus Jidaibacter acanthamoeba	47.4	47.4	1	1e-06	33.73	2192	KIE04387.1	1598.8
hypothetical protein [Candidatus Jidaibacter acanthamoeba]	Candidatus Jidaibacter acanthamoeba	47.4	47.4	1	1e-06	33.73	2189	WP_039458705.1	1598.8
hypothetical protein LF885_05975 [Rickettsia endosymbiont of Culicoides impunctatus]	Rickettsia endosymbiont of Culicoides impunctatus	34.3	34.3	0.95	0.038	28.57	288	UCM85514.1	930.953

## Sheet: Rick_CRCA
Description	Scientific Name	Max Score	Total Score	Query Cover	E value	Per. ident	Acc. Len	Accession	Sm
hypothetical protein [Candidatus Jidaibacter acanthamoeba]	Candidatus Jidaibacter acanthamoeba	73.6	73.6	0.96	4e-17	44.19	147	WP_039458699.1	3122.29
hypothetical protein [Candidatus Jidaibacter acanthamoeba]	Candidatus Jidaibacter acanthamoeba	69.7	69.7	0.96	1e-15	43.02	147	WP_039458703.1	2878.55
hypothetical protein EOP34_06270 [Rickettsiales bacterium]	Rickettsiales bacterium	52	52	0.75	8e-09	39.71	150	RYE14545.1	1548.69
hypothetical protein [spotted fever group]	spotted fever group	47.8	47.8	0.88	2e-07	30.38	110	WP_008580405.1	1277.9
hypothetical protein [Rickettsia tamurae]	Rickettsia tamurae	39.7	39.7	0.7	0.0001	31.75	76	WP_032138794.1	882.333

## Sheet: Alph_CRCT
Description	Scientific Name	Max Score	Total Score	Query Cover	E value	Per. ident	Acc. Len	Accession	Sm
DUF637 domain-containing protein [Holosporales bacterium]	Holosporales bacterium	56.2	56.2	0.98	6e-08	37.97	750	MBN9344347.1	2091.24

## Sheet: Alph_CRCA
Description	Scientific Name	Max Score	Total Score	Query Cover	E value	Per. ident	Acc. Len	Accession	Sm
hypothetical protein [[Ochrobactrum] quorumnocens]	[Ochrobactrum] quorumnocens	46.2	46.2	0.91	8e-05	34.57	124	WP_095448740.1	1453.39
hypothetical protein [Ochrobactrum sp. Marseille-Q0166]	Ochrobactrum sp. Marseille-Q0166	42.4	42.4	0.91	0.002	32.1	124	WP_187548203.1	1238.55
hypothetical protein [Holosporales bacterium]	Holosporales bacterium	47.4	47.4	0.65	3e-05	37.93	133	MBN9344348.1	1168.62

[truncated: 6 more sheets: Prot_CRCT, Prot_CRCA, Bact_CRCT, Bact_CRCA, Euka_CRCT, Euka_CRCA]
